# Supplementary material for: Nap1L4a Cooperates with Scl/Klf1 to Recruit H2A.Z in Mediating Interactions Among Cis‐Regulatory Elements and Transcription Required for Primitive Erythropoiesis in Zebrafish
Source: Adv Sci (Weinh). 2025 Dec 12;13(12):e13762. doi: 10.1002/advs.202513762 (PMC12948261; doi:10.1002/advs.202513762)
Supplement: Supplementary file 2 — Supporting Information [file ADVS-13-e13762-s001.docx]

## Sheet: Table S1
S1 Table: Differential expression genes between nap1l4a-/- and WT
GeneID	Gene_name	logFC	Pvalue
ENSDARG00000042492	si:dkey-250d21.1	-10.3186	7.58392e-12
ENSDARG00000092119	si:ch211-235f12.2	-9.88907	1.17998e-10
ENSDARG00000030508	CCDC134	-9.78408	2.24716e-10
ENSDARG00000070168	sod3a	-9.46854	1.61162e-09
ENSDARG00000105156	egln1b	-9.14385	1.13402e-08
ENSDARG00000018846	dgat2	-9.03374	2.14065e-08
ENSDARG00000102395	HAPLN1	-8.83286	2.17272e-08
ENSDARG00000100044	prtga	-8.38666	7.77246e-07
ENSDARG00000063311	soga3a	-7.95789	7.00271e-06
ENSDARG00000011652	ftr52p	-7.8855	1.13135e-05
ENSDARG00000103450	BX005085.3	-7.79604	1.64698e-05
ENSDARG00000103498	epd	-7.64117	3.18362e-05
ENSDARG00000092634	CABZ01000634.1	-7.62654	1.30804e-05
ENSDARG00000006760	slc24a3	-7.58398	4.83273e-05
ENSDARG00000060597	zgc:158659	-7.50203	6.44752e-05
ENSDARG00000080987	CR847546.1	-7.49925	5.57623e-05
ENSDARG00000102994	znf1034	-7.47685	2.51483e-05
ENSDARG00000116789	CR352310.2	-7.41774	8.67592e-05
ENSDARG00000104618	grem1b	-7.41072	0.000100982
ENSDARG00000112940	CT573263.1	-7.34582	0.000137781
ENSDARG00000096579	si:dkey-9c18.3	-7.28303	6.35281e-05
ENSDARG00000056244	RFFL	-7.25824	0.000189875
ENSDARG00000113519	BX088712.6	-7.20871	0.000223782
ENSDARG00000041554	unc93a	-7.11759	0.000372586
ENSDARG00000025046	AL935186.1	-7.11573	0.000131844
ENSDARG00000097612	si:dkey-24l11.2	-7.10851	0.000313445
ENSDARG00000110653	CABZ01088049.1	-7.10851	0.000313445
ENSDARG00000004199	spam1	-7.10487	0.000372586
ENSDARG00000058702	vax2	-7.08245	0.000372586
ENSDARG00000102447	gdpd4a	-7.00643	0.000444237
ENSDARG00000086060	hmcn2	-7.00433	0.000531342
ENSDARG00000068551	elovl8a	-6.99096	0.000531342
ENSDARG00000058733	ihha	-6.97792	0.000637611
ENSDARG00000044034	tmem86a	-6.9647	0.000637611
ENSDARG00000059305	tmem37	-6.95074	0.000637611
ENSDARG00000063037	lipea	-6.95074	0.000637611
ENSDARG00000061710	map3k8	-6.95073	0.000637611
ENSDARG00000110056	CU929160.1	-6.90751	0.000767735
ENSDARG00000093803	si:dkey-196n19.2	-6.89385	0.000767735
ENSDARG00000093478	si:ch211-197e7.3	-6.86644	0.00092768
ENSDARG00000095522	si:dkey-71b5.3	-6.83322	0.00092768
ENSDARG00000117724	BX255944.2	-6.77109	0.00112506
ENSDARG00000097572	ptprt	-6.75594	0.00136964
ENSDARG00000044512	ca4c	-6.72558	0.00136964
ENSDARG00000096643	BX908780.4	-6.71888	0.000615443
ENSDARG00000097794	CR626944.2	-6.7065	0.001674
ENSDARG00000113192	si:dkey-29p23.2	-6.67865	0.000718743
ENSDARG00000079703	si:dkey-18p12.4	-6.66728	0.00078908
ENSDARG00000095946	si:ch73-341k19.1	-6.66467	0.00205445
ENSDARG00000114349	si:dkey-20i20.15	-6.63389	0.00205445
ENSDARG00000090064	CABZ01084273.1	-6.60754	0.00205445
ENSDARG00000102406	si:ch211-165e15.1	-6.60754	0.00205445
ENSDARG00000070918	si:ch211-284e20.8	-6.59774	0.00253224
ENSDARG00000097650	atg2b	-6.59774	0.00253224
ENSDARG00000110627	zgc:171310	-6.59774	0.00253224
ENSDARG00000058924	pou1f1	-6.55501	0.00253224
ENSDARG00000105415	si:ch211-163c2.1	-6.5367	0.00313515
ENSDARG00000068991	zgc:158862	-6.52909	0.00253224
ENSDARG00000113769	znf1139	-6.51251	0.00313515
ENSDARG00000117653	CABZ01018269.1	-6.50968	4.72777e-05
ENSDARG00000100771	si:ch211-160d14.15	-6.47167	7.48871e-05
ENSDARG00000093713	si:dkey-256i11.2	-6.43356	8.51497e-05
ENSDARG00000077559	LO017815.1	-6.33653	1.3896e-08
ENSDARG00000103260	si:ch211-57b15.1	-6.28496	0.00016989
ENSDARG00000115978	AL935186.10	-6.20556	1.25451e-14
ENSDARG00000097054	CU927934.1	-5.77952	0.000949614
ENSDARG00000095190	BX901918.3	-5.7432	0.00118988
ENSDARG00000117538	CABZ01075068.1	-5.52758	3.74316e-08
ENSDARG00000095807	hp	-5.52475	3.74316e-08
ENSDARG00000094331	BX901918.2	-5.51354	1.80757e-47
ENSDARG00000112275	AL935186.7	-5.44106	2.11129e-06
ENSDARG00000113671	AL935186.9	-5.44106	2.11129e-06
ENSDARG00000053896	slc30a1b	-5.39885	5.49206e-10
ENSDARG00000094929	apoa4b.2	-5.32226	1.25384e-07
ENSDARG00000097615	si:ch211-108d22.2	-5.31509	4.66467e-24
ENSDARG00000061268	ago2	-5.24977	2.62143e-08
ENSDARG00000044684	rbp4l	-5.22308	5.35393e-11
ENSDARG00000078557	si:ch211-57n23.4	-5.16171	4.52548e-08
ENSDARG00000098037	CU927934.3	-5.15318	0.000147876
ENSDARG00000070721	vdrb	-5.10987	1.24977e-05
ENSDARG00000030803	C10H21orf91	-5.05437	1.68034e-05
ENSDARG00000087732	BX649540.1	-5.00472	6.58949e-09
ENSDARG00000102207	zgc:86738	-4.97813	1.48467e-09
ENSDARG00000089382	zgc:158463	-4.92328	4.14075e-11
ENSDARG00000111743	LT631676.1	-4.90469	3.47468e-05
ENSDARG00000093665	si:dkey-285e18.5	-4.89622	2.59567e-06
ENSDARG00000038957	flvcr2a	-4.86393	4.31908e-05
ENSDARG00000073824	RASGRF1	-4.68745	9.6165e-05
ENSDARG00000076991	dolk	-4.67234	0.000108392
ENSDARG00000067889	gltpd2	-4.63507	0.000122347
ENSDARG00000012699	bbx	-4.6086	0.000138301
ENSDARG00000077762	si:rp71-79p20.2	-4.6086	0.000138301
ENSDARG00000090286	serpina1	-4.58189	4.97815e-10
ENSDARG00000061265	lmln	-4.57211	1.35822e-06
ENSDARG00000104483	gipc1	-4.56785	1.84182e-07
ENSDARG00000056226	creb3l3a	-4.54793	0.0013397
ENSDARG00000058848	mcoln1b	-4.53341	0.000201596
ENSDARG00000063313	plbd1	-4.53144	5.17652e-09
ENSDARG00000088689	si:ch211-201o1.1	-4.52343	0.000201596
ENSDARG00000090850	serpina1l	-4.51862	8.12887e-10
ENSDARG00000095863	afp4	-4.5018	6.69924e-10
ENSDARG00000077782	acer2	-4.4477	0.00029814
ENSDARG00000020738	zgc:153921	-4.44716	1.6167e-05
ENSDARG00000043843	akap7	-4.43528	3.08155e-06
ENSDARG00000036272	gcgrb	-4.37448	2.26792e-05
ENSDARG00000037281	fgg	-4.36528	1.48681e-08
ENSDARG00000102761	zbtb42	-4.34013	2.69777e-05
ENSDARG00000073741	RAP1GDS1	-4.32198	5.41667e-06
ENSDARG00000104727	ino80da	-4.31742	0.000514778
ENSDARG00000102835	CABZ01021435.1	-4.31285	0.000514778
ENSDARG00000068421	ttc9b	-4.30432	0.000514778
ENSDARG00000034173	prkcq	-4.30374	1.12685e-28
ENSDARG00000027777	tnfaip3	-4.287	3.52e-05
ENSDARG00000041490	afp4	-4.25075	3.41258e-09
ENSDARG00000025703	dmgdh	-4.24045	1.25041e-08
ENSDARG00000062297	soat1	-4.23943	0.000791026
ENSDARG00000100952	wu:fj16a03	-4.23063	3.80366e-08
ENSDARG00000103906	pcdh2ab10	-4.22894	0.000684118
ENSDARG00000002968	a1cf	-4.22883	1.34569e-08
ENSDARG00000074656	ctss2.1	-4.22843	4.63683e-09
ENSDARG00000032639	cd36	-4.22086	0.000791026
ENSDARG00000029388	si:dkey-90m5.4	-4.20581	0.000791026
ENSDARG00000076014	ERC1	-4.20023	3.60519e-06
ENSDARG00000077910	si:zfos-1897c11.1	-4.17835	0.00091654
ENSDARG00000038405	zgc:153921	-4.16106	1.49179e-07
ENSDARG00000001437	slc2a1a	-4.15802	2.36597e-08
ENSDARG00000015866	apoa2	-4.15156	6.27118e-09
ENSDARG00000093503	rsf1b.1	-4.14079	7.28843e-07
ENSDARG00000089538	rnf166	-4.13756	0.00106424
ENSDARG00000098902	ubxn8	-4.12631	1.60706e-05
ENSDARG00000036826	ankrd52a	-4.1198	2.38065e-07
ENSDARG00000059227	fabp1b.1	-4.1113	9.4587e-09
ENSDARG00000089617	rpph1	-4.09768	0.00123844
ENSDARG00000093079	proca	-4.08856	0.00123844
ENSDARG00000026904	cbln13	-4.08017	0.000360095
ENSDARG00000075903	chadlb	-4.06387	0.00144441
ENSDARG00000079933	SLC46A3	-4.05426	0.00144441
ENSDARG00000102241	zgc:136410	-4.04918	1.89447e-08
ENSDARG00000019763	acp5a	-4.0431	1.51e-08
ENSDARG00000092155	apoc2	-4.02593	1.91333e-08
ENSDARG00000098952	gata4	-4.00397	0.00168853
ENSDARG00000117799	BX663533.1	-3.99353	0.00197862
ENSDARG00000030588	slc10a1	-3.98073	0.00197862
ENSDARG00000110574	CABZ01080042.1	-3.98073	0.00197862
ENSDARG00000001968	dock5	-3.97629	3.38165e-05
ENSDARG00000022372	kng1	-3.96731	5.91401e-08
ENSDARG00000101199	rbp4	-3.96027	2.92838e-08
ENSDARG00000002355	shpk	-3.9569	0.00197862
ENSDARG00000100442	cfh	-3.94947	1.17323e-07
ENSDARG00000104663	zgc:103755	-3.94739	0.00197862
ENSDARG00000040298	apoa4b.1	-3.94668	2.44816e-08
ENSDARG00000114737	CR854846.2	-3.94562	0.00232423
ENSDARG00000054253	sobpa	-3.94388	0.00232423
ENSDARG00000099425	CABZ01073265.1	-3.94313	4.8103e-08
ENSDARG00000101020	KHDRBS3	-3.92223	0.000204746
ENSDARG00000005154	aspa	-3.91776	0.00273707
ENSDARG00000086300	FAM107A	-3.91776	0.00273707
ENSDARG00000102532	homer3a	-3.88249	0.00273707
ENSDARG00000094615	si:dkey-9p20.18	-3.88232	0.000254031
ENSDARG00000101324	apoa1b	-3.87961	3.34382e-08
ENSDARG00000081270	rn7sk	-3.87686	5.25457e-06
ENSDARG00000101021	slc22a5	-3.87076	0.000254031
ENSDARG00000098906	herc7	-3.8541	0.00323161
ENSDARG00000032761	pde4d	-3.8441	0.000283444
ENSDARG00000016771	tfa	-3.84075	4.30757e-08
ENSDARG00000105208	zgc:85843	-3.84026	1.4879e-07
ENSDARG00000053973	fetub	-3.8393	4.60598e-08
ENSDARG00000061383	serpinf2b	-3.805	3.38429e-07
ENSDARG00000105625	si:cabz01007812.1	-3.80188	0.000354133
ENSDARG00000058794	si:dkey-19a16.2	-3.79278	0.000428596
ENSDARG00000015404	arl3l2	-3.77845	5.89343e-06
ENSDARG00000101508	nr6a1a	-3.76555	4.37337e-06
ENSDARG00000079486	fam20a	-3.75932	0.000444622
ENSDARG00000031269	rnf123	-3.75386	0.000105934
ENSDARG00000076838	apom	-3.73852	2.98128e-07
ENSDARG00000045516	itih2	-3.73316	1.35808e-07
ENSDARG00000111465	znf1104	-3.721	0.000102821
ENSDARG00000102200	man2a1	-3.71919	2.24968e-05
ENSDARG00000116177	znf1127	-3.71692	0.000499146
ENSDARG00000091136	zgc:174259	-3.70589	0.000137682
ENSDARG00000009262	FAR2	-3.70356	0.000561085
ENSDARG00000117787	LO018383.1	-3.69921	4.58903e-06
ENSDARG00000102004	apoea	-3.69687	1.69651e-07
ENSDARG00000009018	rhbg	-3.69354	7.01826e-07
ENSDARG00000037813	zgc:113278	-3.6906	4.75524e-06
ENSDARG00000092419	vtg7	-3.64661	0.000120915
ENSDARG00000103420	si:dkey-56m15.5	-3.60895	0.000216409
ENSDARG00000089717	qpct	-3.60328	0.000216409
ENSDARG00000035257	akr1a1a	-3.5997	0.000304135
ENSDARG00000100163	tox4b	-3.59468	8.65311e-05
ENSDARG00000022767	apobb.1	-3.57899	2.17224e-07
ENSDARG00000042259	tgfbr1b	-3.57601	8.38009e-07
ENSDARG00000112895	FO834857.1	-3.56941	9.32532e-05
ENSDARG00000075817	mettl24	-3.56357	4.56668e-05
ENSDARG00000088861	znf1021	-3.56102	9.95652e-06
ENSDARG00000075555	adamts17	-3.55305	5.28496e-05
ENSDARG00000103391	rab9b	-3.53063	0.000286659
ENSDARG00000023157	cbln10	-3.52974	2.32102e-06
ENSDARG00000055574	FOXN2	-3.52795	0.000315361
ENSDARG00000096497	si:dkey-22h13.3	-3.52601	0.00116518
ENSDARG00000074362	FUT9	-3.50135	0.000136694
ENSDARG00000113660	si:ch211-196f19.1	-3.49924	0.000136694
ENSDARG00000092071	si:ch211-117n7.6	-3.49714	0.000147814
ENSDARG00000033498	rorb	-3.49531	0.000347243
ENSDARG00000019228	mogat2	-3.4953	3.45252e-06
ENSDARG00000061040	pum2	-3.49367	1.20342e-06
ENSDARG00000053831	vtnb	-3.48633	3.33473e-06
ENSDARG00000093366	acer3	-3.48388	0.00132282
ENSDARG00000039579	cfd	-3.48201	2.25868e-06
ENSDARG00000104207	pcyt1bb	-3.4772	4.38818e-06
ENSDARG00000110229	zgc:173702	-3.47156	0.000198999
ENSDARG00000052437	mia	-3.45563	1.41637e-05
ENSDARG00000076697	SIPA1	-3.44408	0.000173153
ENSDARG00000043279	aqp12	-3.43509	2.07488e-06
ENSDARG00000042780	apoba	-3.42688	5.99015e-07
ENSDARG00000002231	plpp2a	-3.42299	0.00171295
ENSDARG00000086623	vav3a	-3.42299	0.00171295
ENSDARG00000028786	chst12a	-3.42224	0.000515111
ENSDARG00000058488	adora2ab	-3.41982	0.00195392
ENSDARG00000063518	zgc:153913	-3.41485	1.98156e-06
ENSDARG00000029894	slc2a15a	-3.412	4.30259e-05
ENSDARG00000098408	stbd1	-3.4052	1.01158e-06
ENSDARG00000006427	fabp2	-3.3946	7.31247e-07
ENSDARG00000116076	FO704772.3	-3.39012	9.82519e-07
ENSDARG00000099424	lcat	-3.38939	7.11366e-05
ENSDARG00000051939	pcxb	-3.37459	9.26901e-07
ENSDARG00000100700	EPS15L1	-3.3422	0.000154329
ENSDARG00000008279	map2k7	-3.33601	6.21843e-05
ENSDARG00000116452	CABZ01022569.3	-3.32823	0.00255501
ENSDARG00000105584	slc8b1	-3.32069	0.000177894
ENSDARG00000098890	cyp2aa9	-3.3183	1.52816e-06
ENSDARG00000093549	selenop	-3.31241	1.18959e-06
ENSDARG00000117699	CABZ01074708.1	-3.31151	0.000775997
ENSDARG00000111587	CABZ01103860.1	-3.30701	0.000177894
ENSDARG00000099199	itchb	-3.30619	4.0123e-05
ENSDARG00000104540	cyp2aa8	-3.3022	1.87828e-06
ENSDARG00000102282	CABZ01063298.1	-3.29701	0.00086189
ENSDARG00000012694	c3a.1	-3.28952	1.51535e-06
ENSDARG00000103823	rbms1b	-3.2881	0.00086189
ENSDARG00000098420	SNTA1	-3.28634	4.38221e-05
ENSDARG00000020718	slc25a22a	-3.28545	0.00292919
ENSDARG00000052142	acvr1bb	-3.27911	6.24007e-06
ENSDARG00000055388	vtna	-3.26929	3.12988e-05
ENSDARG00000099444	znf1122	-3.25812	0.000958298
ENSDARG00000010029	spon1a	-3.25444	0.00336407
ENSDARG00000022670	he1.3	-3.25414	8.89101e-06
ENSDARG00000017321	kdr	-3.25198	9.86811e-06
ENSDARG00000035952	cdr2a	-3.24192	0.000472261
ENSDARG00000112047	CT583728.14	-3.23884	2.43916e-06
ENSDARG00000116179	CT583728.25	-3.23884	2.43916e-06
ENSDARG00000038121	si:ch211-13k12.2	-3.23346	1.25776e-05
ENSDARG00000071601	pvalb9	-3.23167	2.13479e-06
ENSDARG00000101743	CFAP68	-3.23084	0.00118851
ENSDARG00000032820	rxfp2a	-3.22941	1.67556e-10
ENSDARG00000098189	si:dkey-16p6.1	-3.22387	0.000110728
ENSDARG00000102062	si:dkeyp-82h4.3	-3.21975	6.16824e-06
ENSDARG00000093799	setbp1	-3.21237	7.06405e-06
ENSDARG00000025206	syt2a	-3.18767	0.000135447
ENSDARG00000042518	hipk2	-3.17821	2.05761e-05
ENSDARG00000012076	apoa1a	-3.17492	2.52371e-06
ENSDARG00000031095	veph1	-3.17409	0.00148057
ENSDARG00000003449	pde10a	-3.16671	0.00148057
ENSDARG00000105071	nos1apa	-3.16609	1.58479e-05
ENSDARG00000091025	znf1124	-3.16102	0.000373248
ENSDARG00000101598	si:ch211-215p11.1	-3.16091	0.00148057
ENSDARG00000098231	hhex	-3.15517	0.00165535
ENSDARG00000105052	cfhl5	-3.14681	0.000403152
ENSDARG00000021996	ppp2r2aa	-3.14044	1.17966e-05
ENSDARG00000003069	btbd7	-3.13853	2.58013e-05
ENSDARG00000107130	CU927890.1	-3.13793	0.00165535
ENSDARG00000074309	cnnm4b	-3.12719	0.000268245
ENSDARG00000090624	ADGRL3	-3.12262	0.00185292
ENSDARG00000099979	tgfbr3	-3.11494	0.000287012
ENSDARG00000045067	kcnk1a	-3.10843	0.000889231
ENSDARG00000061363	GFOD1	-3.10052	0.000889231
ENSDARG00000001782	prkacba	-3.09933	3.25186e-05
ENSDARG00000078238	nacc1b	-3.09916	0.00207656
ENSDARG00000117646	CABZ01072309.2	-3.08673	5.10284e-06
ENSDARG00000093165	si:dkey-16p6.2	-3.08643	0.00207656
ENSDARG00000100406	zgc:112265	-3.08597	1.26057e-12
ENSDARG00000096091	BX927253.2	-3.08188	4.3281e-05
ENSDARG00000069439	ptgdsa	-3.08127	1.88293e-06
ENSDARG00000062974	itga2.2	-3.07667	0.000976448
ENSDARG00000098801	sbno2a	-3.07575	0.000551891
ENSDARG00000104770	CABZ01072815.1	-3.075	0.000976448
ENSDARG00000059053	slc13a4	-3.06597	6.67527e-06
ENSDARG00000059090	sstr2a	-3.06198	0.00233001
ENSDARG00000056395	onecut3a	-3.05433	0.00059785
ENSDARG00000117236	CU062632.1	-3.03093	0.00261762
ENSDARG00000112168	CABZ01112387.1	-3.03066	0.000405172
ENSDARG00000098903	tfe3a	-3.02559	0.00261762
ENSDARG00000020231	mapre3a	-3.02142	0.00261762
ENSDARG00000090192	si:dkey-16p6.1	-3.0175	0.00129936
ENSDARG00000014717	dync1h1	-3.01084	1.01563e-05
ENSDARG00000099657	akt1	-3.00585	0.000466588
ENSDARG00000093936	si:dkeyp-1h4.6	-3.00553	0.00294445
ENSDARG00000110946	znf1110	-3.00097	0.00294445
ENSDARG00000070213	etnk2	-2.99466	0.00050106
ENSDARG00000094181	shroom1	-2.99323	0.000762791
ENSDARG00000032098	c8g	-2.99033	8.78091e-05
ENSDARG00000027620	bco2l	-2.98932	0.000828364
ENSDARG00000092285	cenpv	-2.98562	0.00294445
ENSDARG00000017785	zgc:158689	-2.97587	4.38881e-05
ENSDARG00000098860	tlcd3a	-2.96526	0.00018112
ENSDARG00000104026	si:dkeyp-35e5.5	-2.96456	0.00331632
ENSDARG00000070603	hspa12a	-2.9604	7.45007e-05
ENSDARG00000077011	uhrf1bp1	-2.95889	0.000158068
ENSDARG00000057531	pgap3	-2.95834	0.000900152
ENSDARG00000061368	klf13	-2.95686	5.25682e-05
ENSDARG00000071449	fam234a	-2.95485	4.6234e-05
ENSDARG00000074219	map3k22	-2.95217	0.00157878
ENSDARG00000059997	sv2ca	-2.94625	0.000978798
ENSDARG00000106873	LO018188.1	-2.94381	0.000978798
ENSDARG00000019747	hsd3b2	-2.9422	6.22865e-05
ENSDARG00000089875	zgc:173705	-2.94156	1.61064e-05
ENSDARG00000094558	si:dkeyp-53e4.1	-2.93951	6.0135e-06
ENSDARG00000026294	erbb2	-2.92887	3.40427e-05
ENSDARG00000012640	cideb	-2.9215	0.000118488
ENSDARG00000012833	foxn3	-2.91446	0.000379975
ENSDARG00000036171	rnasel3	-2.91404	0.000379975
ENSDARG00000020364	fbp1b	-2.91172	1.31898e-05
ENSDARG00000061699	sipa1l3	-2.90623	3.72171e-05
ENSDARG00000105091	zgc:174944	-2.89954	0.00212881
ENSDARG00000032039	mxd1	-2.88776	0.00212881
ENSDARG00000075624	bend5	-2.8859	0.000598886
ENSDARG00000102722	itih3b	-2.88419	0.00107422
ENSDARG00000035652	sat1a.1	-2.88056	4.41207e-05
ENSDARG00000044365	angptl3	-2.87909	7.60464e-05
ENSDARG00000117442	CR848683.2	-2.87287	0.00235621
ENSDARG00000030129	si:ch211-87m7.2	-2.87236	0.000294058
ENSDARG00000109211	znf979	-2.86682	0.00235621
ENSDARG00000075580	lrch2	-2.85467	0.00137754
ENSDARG00000104282	dcc	-2.85176	0.000511769
ENSDARG00000096226	znf1072	-2.84474	0.000235314
ENSDARG00000100214	si:dkey-247i3.6	-2.84424	0.000134649
ENSDARG00000001559	csmd2	-2.84324	0.000684661
ENSDARG00000099845	zgc:174275	-2.84219	0.000751777
ENSDARG00000062550	rc3h1a	-2.83865	4.741e-05
ENSDARG00000103969	smyhc2	-2.83842	2.69519e-18
ENSDARG00000076309	mxra5b	-2.83698	0.000126128
ENSDARG00000110427	CABZ01057488.1	-2.83639	0.00261038
ENSDARG00000055036	itih3a	-2.8313	0.000297392
ENSDARG00000104742	hnf4b	-2.83038	0.000183765
ENSDARG00000062949	nt5dc3	-2.82952	0.000359258
ENSDARG00000019743	dctn1a	-2.82855	3.55243e-05
ENSDARG00000109929	Itgb1	-2.8266	2.93871e-05
ENSDARG00000011701	ctsll	-2.82653	2.36081e-05
ENSDARG00000079348	GRIN2B	-2.81981	0.00078405
ENSDARG00000058822	wnt3a	-2.81709	9.87264e-05
ENSDARG00000053425	serinc2l	-2.81218	0.00289475
ENSDARG00000079340	slc47a4	-2.80807	0.000839576
ENSDARG00000099379	ppp4r1l	-2.80646	0.000397666
ENSDARG00000015662	pla2g12b	-2.79818	2.375e-05
ENSDARG00000055539	epdl2	-2.79121	0.000164779
ENSDARG00000087822	agap3	-2.78706	0.000147839
ENSDARG00000103284	CABZ01110881.1	-2.78518	7.81509e-05
ENSDARG00000089667	MFAP4	-2.78475	0.000251175
ENSDARG00000078452	hmox2b	-2.77995	0.000394638
ENSDARG00000069560	kcnh3	-2.77375	0.00357034
ENSDARG00000102845	dclk2b	-2.76757	0.00143384
ENSDARG00000086057	plxnd1	-2.76637	0.00357034
ENSDARG00000056314	a2ml	-2.76513	6.02119e-05
ENSDARG00000099775	CABZ01074307.1	-2.76252	0.00143384
ENSDARG00000054202	hbl4	-2.75885	0.00103362
ENSDARG00000062502	si:ch73-196l6.5	-2.75857	0.00357034
ENSDARG00000030782	exoc3l2b	-2.75593	0.000626438
ENSDARG00000003041	CABZ01111496.1	-2.75382	0.00214515
ENSDARG00000060745	pgm5	-2.75147	0.00143384
ENSDARG00000088581	f10	-2.74921	0.000391578
ENSDARG00000075230	tet1	-2.74651	0.000221757
ENSDARG00000109262	CU928131.1	-2.74524	0.000140913
ENSDARG00000109466	si:dkeyp-77c4.5	-2.74331	0.00155197
ENSDARG00000101019	ext1b	-2.73905	0.000231424
ENSDARG00000075827	f7i	-2.73791	0.00110879
ENSDARG00000099112	si:dkey-71l4.3	-2.73505	0.00110879
ENSDARG00000058565	socs6a	-2.73246	0.000159181
ENSDARG00000090818	CACFD1	-2.73077	0.000241553
ENSDARG00000037429	tll1	-2.72749	0.000241553
ENSDARG00000100606	ARHGEF25	-2.72293	0.000602987
ENSDARG00000086296	znf1137	-2.71519	2.31171e-06
ENSDARG00000100839	BX649384.3	-2.71324	0.000175242
ENSDARG00000117156	si:dkey-7j22.4	-2.7099	0.000635932
ENSDARG00000103285	CCDC134	-2.70249	5.24322e-09
ENSDARG00000054218	si:ch73-269m23.5	-2.695	0.000836644
ENSDARG00000101195	cyp1c1	-2.69237	7.37939e-05
ENSDARG00000033804	snx27a	-2.68983	8.28771e-05
ENSDARG00000063621	aadac	-2.68782	0.00309841
ENSDARG00000063157	mapk8ip2	-2.68464	0.00147512
ENSDARG00000102542	si:ch211-268b14.2	-2.68388	0.000514539
ENSDARG00000015731	ano5a	-2.67624	0.000313518
ENSDARG00000078847	si:dkey-238o13.4	-2.65521	9.71861e-05
ENSDARG00000101176	ugt1b7	-2.65218	7.49838e-11
ENSDARG00000104700	acvr2ab	-2.65088	0.000283427
ENSDARG00000061357	chst6	-2.65072	0.0023262
ENSDARG00000091988	BX469885.1	-2.64417	0.000608174
ENSDARG00000045094	si:dkey-222b8.1	-2.64293	0.00131873
ENSDARG00000019442	CABZ01086041.1	-2.64155	0.00131873
ENSDARG00000091996	tcnbb	-2.64091	0.00132447
ENSDARG00000005786	ppm1f	-2.63914	0.00340331
ENSDARG00000088222	fam78ab	-2.63568	0.00252691
ENSDARG00000041108	ctsh	-2.62522	6.94345e-05
ENSDARG00000115335	ubald2	-2.62182	0.000256565
ENSDARG00000058053	serping1	-2.62019	3.3602e-06
ENSDARG00000076464	lamtor1	-2.61893	0.00023318
ENSDARG00000069958	sh2b3	-2.61789	0.000748891
ENSDARG00000098586	zgc:194887	-2.614	0.00078302
ENSDARG00000043646	slc6a8	-2.61268	0.000120271
ENSDARG00000056133	kitb	-2.61087	0.000428563
ENSDARG00000103759	fahd2a	-2.60806	7.56965e-05
ENSDARG00000092644	ago1	-2.60436	0.000124244
ENSDARG00000060480	ubr1	-2.601	0.000918684
ENSDARG00000011473	calcrla	-2.59767	0.00135171
ENSDARG00000032990	plxnb3	-2.59655	0.000125275
ENSDARG00000077474	pla2r1	-2.59233	0.000262909
ENSDARG00000092000	znf1020	-2.58807	2.33475e-07
ENSDARG00000063159	si:dkey-32e23.4	-2.58711	0.00172239
ENSDARG00000059888	ago3a	-2.58688	0.00109887
ENSDARG00000024160	hao1	-2.58569	4.45372e-07
ENSDARG00000101393	si:dkey-31g6.6	-2.58369	0.000308781
ENSDARG00000103311	fbln1	-2.58369	0.000111257
ENSDARG00000117413	CABZ01057364.1	-2.58318	0.000366614
ENSDARG00000043627	tbc1d9	-2.58151	0.00101929
ENSDARG00000117636	FP236157.7	-2.5806	8.66446e-05
ENSDARG00000069438	neurl1aa	-2.58001	0.0022966
ENSDARG00000090190	bcam	-2.57774	0.000198835
ENSDARG00000014651	svilb	-2.57327	9.13125e-05
ENSDARG00000039517	c8b	-2.5715	0.000150901
ENSDARG00000005834	gatad2b	-2.57112	0.000309299
ENSDARG00000076900	prozb	-2.57068	0.00123007
ENSDARG00000019392	stat5a	-2.5703	0.000538869
ENSDARG00000068760	tnks1bp1	-2.56999	0.000143374
ENSDARG00000098406	si:dkey-22a18.2	-2.56504	0.000427641
ENSDARG00000014488	ca2	-2.56311	0.000215266
ENSDARG00000013430	bhmt	-2.54852	9.09901e-05
ENSDARG00000079065	zgc:172215	-2.54801	0.00197331
ENSDARG00000052207	c3a.3	-2.54632	0.000329372
ENSDARG00000027159	fbxo28	-2.54618	0.000161644
ENSDARG00000004904	gys2	-2.54492	0.00137856
ENSDARG00000087525	CABZ01045212.1	-2.54351	0.000482673
ENSDARG00000062579	kremen1	-2.53848	0.000619734
ENSDARG00000096403	CT027638.1	-2.53548	0.000101389
ENSDARG00000023933	skila	-2.53483	0.00146005
ENSDARG00000010312	cp	-2.53275	2.14976e-07
ENSDARG00000037679	MPC2	-2.52061	0.000318417
ENSDARG00000018393	kank2	-2.5204	0.00132755
ENSDARG00000038784	faim2a	-2.51588	0.000542534
ENSDARG00000040568	pdzd3a	-2.51426	0.00140068
ENSDARG00000068863	si:dkey-98f17.5	-2.51202	0.00122036
ENSDARG00000076560	apbb1	-2.51197	0.000197028
ENSDARG00000087956	she	-2.51126	0.000458418
ENSDARG00000024546	pla2g4aa	-2.51099	0.000458418
ENSDARG00000013968	psap	-2.50988	0.000113047
ENSDARG00000099048	znf1070	-2.50645	0.00015248
ENSDARG00000075754	mri1	-2.50621	0.0002064
ENSDARG00000061231	tinagl1	-2.49607	0.000215753
ENSDARG00000112473	BX572103.1	-2.49466	0.000226689
ENSDARG00000099200	zgc:123103	-2.4929	0.000148959
ENSDARG00000025875	kctd2	-2.49283	0.00209416
ENSDARG00000023111	plg	-2.49208	0.000155195
ENSDARG00000010565	aqp4	-2.48805	0.00336816
ENSDARG00000061120	slc43a2b	-2.4872	0.000134919
ENSDARG00000023151	ucp1	-2.47784	0.000334976
ENSDARG00000074597	lzts2a	-2.47771	0.000195136
ENSDARG00000098064	si:ch1073-205c8.5	-2.47684	0.00141909
ENSDARG00000058421	lgi1b	-2.4754	0.00184274
ENSDARG00000079947	gfi1b	-2.47127	0.00164776
ENSDARG00000100497	hic2	-2.46992	0.000184543
ENSDARG00000035602	dao.1	-2.46546	0.000159814
ENSDARG00000090656	tomm20a	-2.46441	0.000688959
ENSDARG00000051912	hpxb	-2.45903	2.08268e-06
ENSDARG00000003251	zbtb22b	-2.45735	0.000493834
ENSDARG00000117133	cst14b.1	-2.45679	0.000387672
ENSDARG00000100426	fam167b	-2.45618	0.00174039
ENSDARG00000062562	egln2	-2.45608	0.000690489
ENSDARG00000102724	zgc:153039	-2.45524	0.000623716
ENSDARG00000076501	asxl2	-2.45107	0.000857814
ENSDARG00000036619	mgat3b	-2.44437	0.000897975
ENSDARG00000062082	hipk3b	-2.44255	0.000376026
ENSDARG00000027423	igf1ra	-2.44193	0.000233919
ENSDARG00000088307	mrtfba	-2.44109	0.00100118
ENSDARG00000108788	ARSB	-2.43976	0.000897975
ENSDARG00000078022	fyco1b	-2.43634	0.00220146
ENSDARG00000101334	ctsc	-2.4362	0.000171917
ENSDARG00000100274	WDR7	-2.43606	0.000518262
ENSDARG00000060537	atad2b	-2.43317	0.000211897
ENSDARG00000017047	slc27a4	-2.42706	0.00345913
ENSDARG00000102828	mfsd11	-2.42577	0.00105162
ENSDARG00000117245	CABZ01010098.1	-2.42466	0.00205407
ENSDARG00000053066	tubb1	-2.42184	0.000984601
ENSDARG00000104014	mark1	-2.42139	0.000805895
ENSDARG00000005783	ncanb	-2.41941	0.00248257
ENSDARG00000111945	CABZ01069040.1	-2.4176	0.000511281
ENSDARG00000015025	l1camb	-2.41599	0.000497284
ENSDARG00000078983	fam118b	-2.41472	0.00205407
ENSDARG00000063583	map2k4a	-2.41156	0.000564503
ENSDARG00000041299	zgc:110796	-2.40689	0.000327784
ENSDARG00000020057	bmpr2b	-2.40475	0.000797465
ENSDARG00000010331	radx	-2.39999	0.00101286
ENSDARG00000008849	ptprq	-2.39294	0.00114788
ENSDARG00000003854	acsl1b	-2.39247	1.2365e-12
ENSDARG00000028793	nlk2	-2.39069	0.00203462
ENSDARG00000078066	elk1	-2.38836	0.000764406
ENSDARG00000034862	f7	-2.38815	0.00243038
ENSDARG00000016490	rab11fip3	-2.38429	0.00056075
ENSDARG00000069608	palm2akap2	-2.38286	0.000381949
ENSDARG00000116353	lrp4	-2.38057	0.000389729
ENSDARG00000051873	ahcyl2a	-2.37362	0.00298028
ENSDARG00000079756	peak1	-2.37126	0.000429133
ENSDARG00000058603	jph1a	-2.3695	0.00108297
ENSDARG00000022101	obscnb	-2.36774	0.000316349
ENSDARG00000028804	ankrd9	-2.36774	0.000779438
ENSDARG00000039064	st3gal7	-2.36514	0.00130413
ENSDARG00000004227	pde3a	-2.36218	0.00090997
ENSDARG00000092870	BX936337.1	-2.36108	2.10014e-16
ENSDARG00000090903	creb3l3b	-2.35993	0.00110691
ENSDARG00000005126	large1	-2.35784	0.000941919
ENSDARG00000063007	apc2	-2.35746	0.000776324
ENSDARG00000114473	CABZ01085710.1	-2.35712	0.00238305
ENSDARG00000079009	abca1b	-2.35582	0.000274703
ENSDARG00000057121	c7b	-2.35449	1.34054e-05
ENSDARG00000103394	kif5ba	-2.35398	0.000478607
ENSDARG00000102456	cfhl4	-2.35315	3.96049e-07
ENSDARG00000098655	KIF1C	-2.35263	0.000626709
ENSDARG00000027992	hao2	-2.34299	0.000791091
ENSDARG00000060177	vcpip1	-2.34107	0.00100955
ENSDARG00000040442	prtgb	-2.33823	0.000327026
ENSDARG00000101592	col22a1	-2.3374	0.00337199
ENSDARG00000099252	ipcef1	-2.32741	0.000705153
ENSDARG00000029381	aldh3a2b	-2.32688	0.00150504
ENSDARG00000099390	lama2	-2.32408	0.00108253
ENSDARG00000097733	CR932000.1	-2.32394	0.000137625
ENSDARG00000013828	snx13	-2.32355	0.00121557
ENSDARG00000100232	glis2b	-2.32277	0.00144765
ENSDARG00000078859	g0s2	-2.30815	0.00165764
ENSDARG00000043818	CASKIN2	-2.30631	0.00342898
ENSDARG00000090912	npc2	-2.30055	0.00035339
ENSDARG00000105261	nfkb1	-2.30008	0.000903379
ENSDARG00000063370	sgk2a	-2.29736	0.0010323
ENSDARG00000079326	cabin1	-2.29581	0.000495767
ENSDARG00000100002	ctbs	-2.29256	0.000930814
ENSDARG00000104550	clcn2b	-2.29092	0.00159084
ENSDARG00000086980	mbd6	-2.29058	0.000514969
ENSDARG00000090338	fam20cb	-2.28985	0.00166019
ENSDARG00000102272	coro6	-2.27765	0.00130356
ENSDARG00000092499	si:ch211-183d21.1	-2.27166	0.000686776
ENSDARG00000088277	susd5	-2.26362	0.00149031
ENSDARG00000059630	mlec	-2.26108	0.000605052
ENSDARG00000101322	tfr1a	-2.26038	0.000591027
ENSDARG00000076005	piezo2a.2	-2.25955	0.00074264
ENSDARG00000020866	apoa4b.2	-2.25858	0.000470974
ENSDARG00000062521	atp9b	-2.25077	0.00211822
ENSDARG00000028800	CYTH2	-2.25014	0.000757367
ENSDARG00000076144	icam3	-2.24764	0.00113822
ENSDARG00000007412	slc2a1b	-2.24592	0.00180711
ENSDARG00000099389	cdo1	-2.24503	0.000539544
ENSDARG00000045299	vmo1b	-2.2439	0.00101496
ENSDARG00000078016	dtx4b	-2.2417	0.00121484
ENSDARG00000067607	srebf1	-2.24101	0.00102306
ENSDARG00000101312	si:dkey-31n13.4	-2.23851	0.000805429
ENSDARG00000099118	TRAPPC9	-2.23393	0.00234008
ENSDARG00000104500	fyco1a	-2.2323	0.00112189
ENSDARG00000090421	SH2B2	-2.23059	0.00219486
ENSDARG00000043757	ptbp3	-2.22801	0.00125429
ENSDARG00000115545	clec19a	-2.22466	0.00155428
ENSDARG00000044574	rbms3	-2.22416	0.00187393
ENSDARG00000101143	zgc:114173	-2.22226	0.00216607
ENSDARG00000096700	FP565451.1	-2.22049	3.96996e-06
ENSDARG00000086856	stk35	-2.22018	0.00230099
ENSDARG00000096172	znf1113	-2.21989	0.00178726
ENSDARG00000045153	slc16a8	-2.2165	7.51423e-05
ENSDARG00000099283	epb41a	-2.21598	0.000758698
ENSDARG00000078227	cspg4	-2.21357	0.00193679
ENSDARG00000075016	apobb.2	-2.20956	1.98006e-11
ENSDARG00000060980	atp8b1	-2.20864	0.000777825
ENSDARG00000068191	cdh15	-2.20735	0.000630278
ENSDARG00000021979	mical3a	-2.2066	0.00177495
ENSDARG00000079372	si:ch211-264f5.6	-2.2053	0.000788192
ENSDARG00000077316	MB21D2	-2.19711	0.00236955
ENSDARG00000019945	ptprdb	-2.19527	0.00233029
ENSDARG00000076386	epdl1	-2.19504	0.00207138
ENSDARG00000005176	zgc:101040	-2.19497	0.00209239
ENSDARG00000100087	evx1	-2.19404	0.00160603
ENSDARG00000079608	SGPP2	-2.19168	0.00295257
ENSDARG00000021208	serpind1	-2.18889	3.58778e-05
ENSDARG00000020028	cps1	-2.17643	0.00174802
ENSDARG00000036041	f2	-2.17413	3.01398e-08
ENSDARG00000100620	taok2b	-2.17222	0.00174327
ENSDARG00000116727	CABZ01081294.2	-2.1689	0.0022316
ENSDARG00000076724	pi4kaa	-2.16741	0.00109478
ENSDARG00000112637	ANOS1	-2.16607	0.00220386
ENSDARG00000036546	pdxkb	-2.1656	0.00329159
ENSDARG00000076994	adgra2	-2.16551	0.00178569
ENSDARG00000105411	si:ch211-113d11.5	-2.16342	6.57409e-05
ENSDARG00000006677	ripk1l	-2.15993	0.00206553
ENSDARG00000041623	mt2	-2.1597	9.49914e-05
ENSDARG00000089616	coro7	-2.1597	0.00244605
ENSDARG00000038974	FO904844.1	-2.1567	0.00172612
ENSDARG00000117641	LO018250.1	-2.15532	0.00197213
ENSDARG00000090585	gpc1b	-2.15154	0.00270517
ENSDARG00000087782	rnf152	-2.15151	0.00114703
ENSDARG00000057826	si:ch73-61d6.3	-2.15091	0.0027698
ENSDARG00000061960	ube3b	-2.14506	0.00211192
ENSDARG00000009870	mapk8b	-2.14349	0.00175408
ENSDARG00000091521	MAP3K11	-2.13877	0.00217809
ENSDARG00000089691	ism2a	-2.13818	0.0033818
ENSDARG00000101079	HECTD4	-2.13783	0.00127145
ENSDARG00000059557	xylt2	-2.13464	0.00259407
ENSDARG00000004502	rcor3	-2.13347	0.00202744
ENSDARG00000103976	BX544877.2	-2.12866	0.00135448
ENSDARG00000068114	f11r.2	-2.1277	0.000732124
ENSDARG00000103056	itga4	-2.12647	0.00181581
ENSDARG00000113141	znf1018	-2.12494	0.00326319
ENSDARG00000006220	ugt1a1	-2.11809	0.00341839
ENSDARG00000096214	si:ch211-197k17.3	-2.11714	0.00201016
ENSDARG00000054874	gpsm1b	-2.11211	0.00319715
ENSDARG00000070076	actr2b	-2.11027	0.00144904
ENSDARG00000052741	card11	-2.1031	0.00333483
ENSDARG00000067829	ppargc1a	-2.10203	0.00162541
ENSDARG00000003244	gbp3	-2.10063	1.11169e-09
ENSDARG00000041239	wdr20b	-2.09736	0.00294679
ENSDARG00000042210	sema3ab	-2.09489	0.0013594
ENSDARG00000069583	zgc:114181	-2.09438	0.00109827
ENSDARG00000098733	pxdn	-2.09356	0.00137113
ENSDARG00000116992	znf1051	-2.0866	0.0032636
ENSDARG00000027529	hmox1a	-2.08541	1.26591e-05
ENSDARG00000117550	LO018168.1	-2.08512	0.0023307
ENSDARG00000059575	uhmk1	-2.08052	0.00224544
ENSDARG00000078136	wdr47a	-2.07497	0.00350426
ENSDARG00000002571	tmod2	-2.0717	0.00139858
ENSDARG00000063916	mt-nd4l	-2.06837	0.00113238
ENSDARG00000113719	CABZ01118575.1	-2.06764	0.00331868
ENSDARG00000070830	zgc:136858	-2.06738	0.00352685
ENSDARG00000043084	abhd17ab	-2.06606	0.00276002
ENSDARG00000030644	gnai3	-2.06056	0.00274415
ENSDARG00000021004	c5	-2.06043	6.31978e-06
ENSDARG00000018257	ncoa1	-2.06001	0.00180453
ENSDARG00000100518	CR387919.1	-2.0526	0.00327859
ENSDARG00000105214	agtpbp1	-2.05062	0.00194931
ENSDARG00000014031	abcc2	-2.04912	1.16275e-05
ENSDARG00000092987	zmat4a	-2.04886	0.000136377
ENSDARG00000073786	cmbl	-2.04579	7.19177e-06
ENSDARG00000036239	gatm	-2.0439	0.00126
ENSDARG00000033993	slc19a1	-2.04232	0.00289232
ENSDARG00000055278	cfb	-2.04002	0.000160201
ENSDARG00000004889	aga	-2.03946	1.62443e-18
ENSDARG00000098438	slc6a6b	-2.03547	0.00319435
ENSDARG00000098281	si:dkey-237m9.1	-2.03494	0.00120229
ENSDARG00000008788	camk1gb	-2.03401	0.000130874
ENSDARG00000020242	fermt2	-2.03386	0.0014749
ENSDARG00000104094	grk3	-2.03322	0.00181868
ENSDARG00000093877	si:zfos-2330d3.7	-2.0287	0.00111136
ENSDARG00000098695	vclb	-2.02769	0.0015641
ENSDARG00000099368	slc25a42	-2.02721	0.00309119
ENSDARG00000004979	elovl5	-2.02685	1.48159e-05
ENSDARG00000076381	slc25a1b	-2.02396	0.00168347
ENSDARG00000098349	hdac4	-2.02303	0.0033005
ENSDARG00000044010	loxl2a	-2.01913	0.00218714
ENSDARG00000077080	gprc5ba	-2.01296	0.0025214
ENSDARG00000098986	znf1040	-2.01059	1.4434e-06
ENSDARG00000101623	znf1109	-2.00974	5.14246e-05
ENSDARG00000068478	gpx4a	-2.00531	0.0015354
ENSDARG00000070228	cdk6	-1.99871	0.00198984
ENSDARG00000062396	anks1aa	-1.99474	0.00176142
ENSDARG00000043719	c3a.6	-1.99211	0.00329335
ENSDARG00000040387	mmd	-1.99141	0.00247942
ENSDARG00000016319	c9	-1.99113	0.00221351
ENSDARG00000015970	phip	-1.99023	0.00187849
ENSDARG00000088330	hbae1.3	-1.98639	0.00167077
ENSDARG00000104082	trps1	-1.98586	0.0026253
ENSDARG00000039516	c8a	-1.9858	3.85543e-06
ENSDARG00000103052	pcyox1	-1.98542	0.00354612
ENSDARG00000013607	sema3gb	-1.98518	0.00230497
ENSDARG00000117361	FO818704.2	-1.98383	0.00203609
ENSDARG00000032188	lrrc8aa	-1.98021	0.00216936
ENSDARG00000069995	dpy19l1l	-1.9715	0.00284011
ENSDARG00000018096	scap	-1.97104	0.00244761
ENSDARG00000103108	acvr2bb	-1.9693	0.00216935
ENSDARG00000103576	EPHB3	-1.96897	0.00247045
ENSDARG00000070038	rbp2a	-1.96782	0.00139337
ENSDARG00000090988	lars1a	-1.96169	0.00290432
ENSDARG00000070441	zdhhc17	-1.95828	0.00318169
ENSDARG00000028164	cst14a.1	-1.95818	0.000167173
ENSDARG00000061248	xylt1	-1.95589	0.00243464
ENSDARG00000071524	insrb	-1.94886	0.00238523
ENSDARG00000068431	si:ch211-195h23.3	-1.94747	8.4101e-08
ENSDARG00000075931	acsl5	-1.93931	2.12717e-07
ENSDARG00000057465	gfpt1	-1.93484	0.00267802
ENSDARG00000079420	dpp4	-1.92846	0.000143082
ENSDARG00000110698	CABZ01061524.1	-1.92214	7.86861e-06
ENSDARG00000004296	ambp	-1.91296	0.000158485
ENSDARG00000091465	si:dkey-66a8.7	-1.91221	0.000514545
ENSDARG00000008969	fgb	-1.91079	0.00323175
ENSDARG00000041645	sb:cb37	-1.90681	5.9151e-07
ENSDARG00000088967	wnk4b	-1.90469	4.52343e-06
ENSDARG00000101256	CABZ01085052.1	-1.90429	0.00275168
ENSDARG00000098096	slc12a1	-1.90178	2.06703e-05
ENSDARG00000059362	cavin1b	-1.88576	0.00322837
ENSDARG00000062401	znf319b	-1.87865	0.00349169
ENSDARG00000101160	apoa4a	-1.85829	6.5405e-07
ENSDARG00000044685	nr0b2a	-1.85525	1.56529e-05
ENSDARG00000104697	si:dkey-57k17.1	-1.85473	2.24149e-07
ENSDARG00000042684	serpinc1	-1.85456	5.41264e-07
ENSDARG00000029372	rasa4	-1.83862	0.00126156
ENSDARG00000071116	eepd1	-1.83341	3.10861e-05
ENSDARG00000104108	slco1d1	-1.83006	0.000696382
ENSDARG00000002347	cyp11a1	-1.82904	0.00137574
ENSDARG00000079501	si:ch211-149l1.2	-1.82139	3.4174e-05
ENSDARG00000111876	CABZ01048392.1	-1.81785	6.37619e-05
ENSDARG00000019917	epb41l3b	-1.8006	9.93077e-05
ENSDARG00000060010	iqgap2	-1.78117	6.9503e-08
ENSDARG00000054319	oxct1b	-1.77595	0.000184674
ENSDARG00000069375	zgc:162608	-1.77479	0.00135629
ENSDARG00000103875	CABZ01048402.2	-1.7656	3.64471e-09
ENSDARG00000016793	crybb1l2	-1.75699	9.16475e-06
ENSDARG00000019713	oatx	-1.75579	8.73816e-05
ENSDARG00000093569	bckdhbl	-1.75478	3.77285e-07
ENSDARG00000059049	zgc:174904	-1.75372	0.00014597
ENSDARG00000093702	si:dkey-126g1.9	-1.74132	1.18834e-05
ENSDARG00000039832	gsta.2	-1.72882	2.7947e-07
ENSDARG00000019274	rasd1	-1.72434	1.35539e-06
ENSDARG00000062045	il1rapl1a	-1.71519	2.03602e-11
ENSDARG00000040523	smpd2a	-1.71271	1.54473e-05
ENSDARG00000020741	fga	-1.70951	4.37318e-05
ENSDARG00000008637	mttp	-1.70163	3.39974e-05
ENSDARG00000103037	CR848788.1	-1.70132	9.58684e-05
ENSDARG00000038359	enosf1	-1.70055	5.63904e-05
ENSDARG00000079525	slc39a5	-1.69176	0.000174648
ENSDARG00000099517	adss1	-1.69031	1.00801e-08
ENSDARG00000056196	slc2a2	-1.67346	7.1734e-05
ENSDARG00000070057	si:dkey-69o16.5	-1.64448	0.000586699
ENSDARG00000006678	pth2ra	-1.63961	0.000386445
ENSDARG00000098332	zgc:112970	-1.63494	7.68675e-07
ENSDARG00000079727	selenop2	-1.63485	3.20967e-05
ENSDARG00000027750	dpp7	-1.6331	5.20843e-07
ENSDARG00000105408	BX248082.2	-1.6166	0.000229971
ENSDARG00000011573	abcb11a	-1.61445	1.13579e-05
ENSDARG00000099776	glula	-1.6102	1.69339e-09
ENSDARG00000005320	nipsnap1	-1.6083	6.47735e-05
ENSDARG00000008931	renbp	-1.60713	0.000121424
ENSDARG00000041569	ces2a	-1.59065	1.15564e-05
ENSDARG00000098803	cyp2aa4	-1.58228	1.76527e-06
ENSDARG00000008403	phospho1	-1.57857	0.000851604
ENSDARG00000007795	cst3	-1.57594	2.73486e-09
ENSDARG00000069169	cerk	-1.57561	0.000384625
ENSDARG00000059824	soat2	-1.55471	0.00052172
ENSDARG00000006491	agpat9l	-1.53554	0.000669626
ENSDARG00000103347	cyp2aa3	-1.52904	8.62371e-05
ENSDARG00000070957	im:7160594	-1.51713	0.000717984
ENSDARG00000090160	zgc:173709	-1.50388	4.44696e-07
ENSDARG00000078733	cnnm2b	-1.50042	0.000227158
ENSDARG00000044125	txn	-1.49317	5.26241e-08
ENSDARG00000016598	ckmt1	-1.47744	0.000100616
ENSDARG00000038716	casq1a	-1.47179	3.15106e-05
ENSDARG00000073905	vwa5a	-1.43593	7.70686e-06
ENSDARG00000039211	zgc:77439	-1.42926	0.000126086
ENSDARG00000020956	pck2	-1.38986	4.35184e-06
ENSDARG00000104022	gcgra	-1.38814	8.76205e-05
ENSDARG00000055120	ctsba	-1.38669	4.3697e-06
ENSDARG00000095440	si:dkeyp-53e4.2	-1.37857	0.000620585
ENSDARG00000105341	si:dkey-9l20.3	-1.37849	1.28214e-05
ENSDARG00000054911	tmsb	-1.36768	3.28708e-13
ENSDARG00000105781	zgc:171727	-1.35157	7.07177e-05
ENSDARG00000024443	gnpda2	-1.34634	4.7236e-07
ENSDARG00000033367	rrm2b	-1.34565	6.80013e-06
ENSDARG00000030765	hadh	-1.31305	6.29202e-12
ENSDARG00000056378	ifi30	-1.31024	4.41624e-07
ENSDARG00000103589	gata6	-1.30936	0.000673391
ENSDARG00000036848	slc43a2a	-1.30685	0.00079308
ENSDARG00000077855	znrf2a	-1.30064	0.000298997
ENSDARG00000052470	igfbp2a	-1.29556	8.63345e-07
ENSDARG00000037789	pvalb1	-1.28871	2.50936e-05
ENSDARG00000021287	rab7b	-1.28599	0.00124157
ENSDARG00000058775	2024-10-02	-1.27861	0.00121287
ENSDARG00000005652	man1a1	-1.27574	7.12399e-07
ENSDARG00000002768	pvalb2	-1.275	1.86056e-08
ENSDARG00000007836	ctsla	-1.26505	1.16011e-05
ENSDARG00000054423	slc7a6	-1.26324	5.92425e-05
ENSDARG00000036291	nucb2b	-1.25641	0.000448418
ENSDARG00000020079	neil3	-1.24081	1.46685e-05
ENSDARG00000069339	tbc1d24	-1.23401	0.000182203
ENSDARG00000038040	tpk1	-1.23294	0.000428472
ENSDARG00000087243	RAB7A	-1.22813	7.88277e-11
ENSDARG00000113599	hbbe1.1	-1.22641	6.14359e-06
ENSDARG00000114885	pxmp4	-1.22636	0.000208525
ENSDARG00000053684	aldob	-1.22314	3.04677e-06
ENSDARG00000018264	trim101	-1.20998	0.000339483
ENSDARG00000098401	fam136a	-1.20744	0.000152233
ENSDARG00000045878	nudt4b	-1.19579	0.00121659
ENSDARG00000056151	tyrp1b	-1.19494	0.000245751
ENSDARG00000078856	slc22a23	-1.1767	1.53435e-06
ENSDARG00000046012	slc47a1	-1.16697	0.000220543
ENSDARG00000110510	ybey	-1.16488	3.12707e-05
ENSDARG00000101318	pcdh2ab9	-1.1643	0.000221615
ENSDARG00000093957	si:dkey-251i10.2	-1.16141	0.000908478
ENSDARG00000092170	apoc1	-1.15401	6.07843e-05
ENSDARG00000102829	cobll1b	-1.15	4.49836e-05
ENSDARG00000094557	nupr1b	-1.13655	0.00139936
ENSDARG00000034852	nt5c2l1	-1.13497	0.00131299
ENSDARG00000099936	nlrc3l	-1.11572	0.000192789
ENSDARG00000074094	tgm2b	-1.1133	6.87062e-06
ENSDARG00000040401	slc25a20	-1.11195	9.55906e-05
ENSDARG00000006008	dct	-1.10418	0.000885232
ENSDARG00000038713	tep1	-1.09805	0.000384406
ENSDARG00000075831	slc7a8a	-1.07821	1.59474e-05
ENSDARG00000045143	hbbe2	-1.06524	0.00939045
ENSDARG00000037000	fkbp11	-1.05491	0.000962503
ENSDARG00000079932	zgc:152830	-1.05443	8.09578e-06
ENSDARG00000043548	atg4da	-1.03799	0.00139272
ENSDARG00000008494	myl6	-1.02467	1.44155e-05
ENSDARG00000103271	pla2g15	-1.01981	0.000733735
ENSDARG00000096533	rltgr	-1.01569	7.93949e-05
ENSDARG00000040492	mthfd1b	-1.01132	0.000490724
ENSDARG00000036063	ppp1r11	-1.00808	0.00030825
ENSDARG00000078803	gas2l1	-1.0036	0.000159133
ENSDARG00000087390	hbbe1.3	-0.102712	0.00490654
ENSDARG00000038147	hbbe3	-0.103489	0.00849144
ENSDARG00000079305	hbae3	-0.108967	0.010985
ENSDARG00000012987	gpia	1.01444	7.18106e-06
ENSDARG00000069869	zgc:113030	1.0201	3.9734e-05
ENSDARG00000109310	im:7150988	1.06062	1.77872e-09
ENSDARG00000052846	fsta	1.07184	4.24159e-08
ENSDARG00000114529	CU457778.9	1.07202	5.78225e-07
ENSDARG00000101251	ldha	1.07478	3.82346e-07
ENSDARG00000074667	akt1s1	1.07811	9.61808e-09
ENSDARG00000070538	hey1	1.09073	5.86805e-05
ENSDARG00000039601	ier3ip1	1.09232	0.000778292
ENSDARG00000086288	scg3	1.11136	1.49908e-06
ENSDARG00000061918	cplx2	1.11516	9.0939e-06
ENSDARG00000040971	zgc:92606	1.11614	5.70784e-07
ENSDARG00000089556	si:dkey-63j12.4	1.14809	4.98269e-05
ENSDARG00000061889	ppcs	1.15952	0.000194931
ENSDARG00000098537	spata22	1.1825	0.000532174
ENSDARG00000035852	cart3	1.20968	0.000189613
ENSDARG00000062268	jarid2b	1.21073	0.00108982
ENSDARG00000103837	CU633479.2	1.2276	1.57314e-06
ENSDARG00000098800	znf1156	1.23787	0.000599619
ENSDARG00000074844	CABZ01061495.1	1.25648	8.72548e-05
ENSDARG00000005629	smyd2b	1.29657	1.68775e-08
ENSDARG00000096489	BX248324.1	1.35215	0.000843206
ENSDARG00000101137	znf999	1.35701	0.00096491
ENSDARG00000074359	znfl1c	1.36585	0.000345951
ENSDARG00000062479	vcam1b	1.37285	4.73006e-06
ENSDARG00000096527	BX548015.2	1.38391	4.95409e-05
ENSDARG00000031587	flvcr1	1.38422	3.64013e-06
ENSDARG00000116743	rnps1	1.42697	2.85123e-09
ENSDARG00000105573	si:ch211-226l4.6	1.44457	0.000113158
ENSDARG00000052625	fkbp1b	1.45316	7.64502e-05
ENSDARG00000094668	si:ch211-51a19.5	1.45462	6.40267e-06
ENSDARG00000059150	tmem107	1.48133	0.000321751
ENSDARG00000025788	chp2	1.49236	3.81558e-06
ENSDARG00000104380	si:dkey-238k10.2	1.49359	0.000352722
ENSDARG00000090847	si:ch211-209l18.4	1.49962	1.09102e-06
ENSDARG00000101807	si:ch211-120c15.3	1.50325	7.9912e-07
ENSDARG00000105067	znf1043	1.54361	1.71216e-06
ENSDARG00000110637	si:ch211-212k5.1	1.55503	0.00113394
ENSDARG00000109371	pdgfaa	1.55646	1.36651e-05
ENSDARG00000097770	si:ch211-167j9.4	1.58458	0.0035923
ENSDARG00000101693	STK19	1.58518	0.00359946
ENSDARG00000042440	p2rx7	1.59181	0.000166046
ENSDARG00000041078	chka	1.59582	1.44161e-05
ENSDARG00000096632	CR382370.2	1.60475	0.00297083
ENSDARG00000058178	zdhhc20b	1.64732	0.00249787
ENSDARG00000100673	znf974	1.65715	0.00050718
ENSDARG00000099371	cygb1	1.66955	1.02959e-13
ENSDARG00000078844	BX571839.1	1.67328	4.97106e-07
ENSDARG00000099247	si:dkey-68o6.5	1.67893	6.29843e-05
ENSDARG00000099876	BX908401.1	1.67904	0.0030446
ENSDARG00000094093	CR450817.2	1.68458	0.00303092
ENSDARG00000075842	pigt	1.69152	0.002532
ENSDARG00000093899	BX510657.1	1.70209	1.00362e-07
ENSDARG00000105454	AL928854.1	1.71892	0.00276986
ENSDARG00000117620	BX000981.15	1.72333	8.87721e-06
ENSDARG00000100303	CU638714.1	1.72937	0.00137738
ENSDARG00000097060	CR388369.1	1.7298	0.00342351
ENSDARG00000098608	AL840638.1	1.75577	0.00132818
ENSDARG00000103367	si:ch211-127m7.2	1.76684	0.00309443
ENSDARG00000039682	si:ch211-121a2.2	1.77409	0.000103948
ENSDARG00000100572	FP085400.1	1.77723	0.00185237
ENSDARG00000097523	si:ch73-364h19.1	1.79017	1.14073e-10
ENSDARG00000077084	col28a1a	1.79594	2.73197e-05
ENSDARG00000098901	CABZ01002768.1	1.81357	1.87511e-06
ENSDARG00000102156	si:dkey-264f17.4	1.82399	0.000475457
ENSDARG00000097044	CU468915.1	1.84031	0.000541696
ENSDARG00000079762	si:dkey-253d23.4	1.85037	2.78543e-06
ENSDARG00000103495	zgc:173714	1.87135	2.54027e-05
ENSDARG00000094554	si:ch73-7i4.1	1.88021	0.00162708
ENSDARG00000011515	orai1a	1.88781	0.000876201
ENSDARG00000098876	si:dkey-199m13.5	1.89361	0.00292548
ENSDARG00000042962	dgcr2	1.89656	0.000560498
ENSDARG00000114172	znf996	1.89783	0.00296049
ENSDARG00000097039	CR759845.1	1.89863	0.00197242
ENSDARG00000101087	si:dkeyp-80d11.1	1.90021	0.00158803
ENSDARG00000101689	si:dkey-16p6.1	1.91488	0.00318444
ENSDARG00000045661	irf7	1.91779	0.00280947
ENSDARG00000100538	si:dkeyp-88h4.2	1.93776	0.000751541
ENSDARG00000100568	si:ch211-209j12.3	1.9379	4.07262e-08
ENSDARG00000070126	si:dkey-22l11.6	1.95144	0.00324156
ENSDARG00000098131	BX511136.1	1.96847	0.00153712
ENSDARG00000093117	si:dkey-266m15.7	1.97918	0.00346637
ENSDARG00000098392	ly6pge	1.9804	0.00213154
ENSDARG00000019742	tlr4ba	1.98543	0.00120033
ENSDARG00000094741	HTRA2	1.9947	0.000599225
ENSDARG00000097452	CU929070.5	2.00731	1.4168e-07
ENSDARG00000117309	BX927081.3	2.01196	0.00108893
ENSDARG00000058444	snx6	2.01891	0.000545616
ENSDARG00000094387	si:dkeyp-30e7.2	2.02315	0.00121502
ENSDARG00000103591	dkk3a	2.04197	5.08743e-05
ENSDARG00000056018	itga6l	2.04666	0.00126844
ENSDARG00000095454	si:dkey-19a16.13	2.04689	4.13126e-06
ENSDARG00000093338	BX088709.1	2.05911	0.000399116
ENSDARG00000091702	csnk2a4	2.06416	0.00304569
ENSDARG00000094057	cyp2j20	2.07096	0.000638855
ENSDARG00000115756	BX005399.12	2.0746	0.00181095
ENSDARG00000088452	si:dkey-24i24.3	2.08232	0.000758052
ENSDARG00000057426	oard1	2.09531	1.42965e-05
ENSDARG00000100065	CU467837.1	2.09928	6.88696e-05
ENSDARG00000037914	znfl1	2.11794	8.71827e-06
ENSDARG00000011999	ybey	2.12738	3.55827e-05
ENSDARG00000096972	CU633991.2	2.135	0.00050149
ENSDARG00000105456	FO834831.1	2.20754	0.00109957
ENSDARG00000023609	AL845324.1	2.22384	3.74489e-05
ENSDARG00000079274	prss59.1	2.23124	0.000680044
ENSDARG00000116043	CABZ01049625.1	2.24083	0.00109624
ENSDARG00000097098	znf1004	2.24349	0.00320663
ENSDARG00000095732	znf423	2.24786	7.29566e-05
ENSDARG00000095941	CT573247.1	2.26841	0.00304134
ENSDARG00000103245	BX324224.1	2.28697	0.000878285
ENSDARG00000117423	BX470116.1	2.28769	0.00010387
ENSDARG00000101825	AL929114.2	2.33856	0.000581657
ENSDARG00000095545	HTRA2	2.3453	0.000133336
ENSDARG00000105545	si:dkey-165a24.10	2.36185	0.00148202
ENSDARG00000095687	si:dkey-84o3.3	2.37587	0.00278914
ENSDARG00000053961	slc2a11a	2.39313	3.01648e-05
ENSDARG00000099710	BX284696.1	2.40342	0.000363601
ENSDARG00000090600	si:ch211-213a13.1	2.41669	0.00118917
ENSDARG00000094098	si:ch211-278p9.3	2.41669	0.00118917
ENSDARG00000086691	dnajc12	2.41875	0.000433946
ENSDARG00000071024	zgc:171679	2.42234	0.000118104
ENSDARG00000098894	BX324119.1	2.42516	8.37872e-05
ENSDARG00000089021	si:dkey-7f16.3	2.43765	3.3248e-05
ENSDARG00000101566	CR769772.4	2.45776	0.0024713
ENSDARG00000077519	si:dkey-6f10.4	2.47205	5.35912e-05
ENSDARG00000012388	cox4i1l	2.48454	0.00215465
ENSDARG00000094396	CR848841.1	2.48454	0.00215465
ENSDARG00000056458	lhfpl5b	2.49931	3.77899e-05
ENSDARG00000071644	si:dkey-19a16.7	2.51814	1.1814e-06
ENSDARG00000098557	BX323564.1	2.53664	1.05371e-05
ENSDARG00000104399	tppp	2.53933	0.00158261
ENSDARG00000101918	si:ch211-111e20.1	2.54442	9.43569e-05
ENSDARG00000076620	abhd8b	2.57468	0.000458256
ENSDARG00000097653	si:dkey-23k10.3	2.60073	0.000102077
ENSDARG00000093998	si:ch73-7i4.2	2.61318	6.65888e-07
ENSDARG00000094386	adgrg4b	2.63593	0.000350815
ENSDARG00000015065	c4	2.64162	0.000116375
ENSDARG00000096502	BX088688.1	2.64172	0.000124017
ENSDARG00000007349	dmrt1	2.70003	0.00240078
ENSDARG00000068279	si:ch211-240b21.2	2.71903	0.000350952
ENSDARG00000079544	si:ch1073-464p5.5	2.72022	0.000470848
ENSDARG00000092521	jac1	2.7342	0.00146756
ENSDARG00000006151	pde11al	2.75251	4.02326e-05
ENSDARG00000096862	CR936975.1	2.77883	0.00326408
ENSDARG00000097585	CR548634.2	2.7819	0.00158261
ENSDARG00000096278	nkd3	2.79639	0.000195372
ENSDARG00000105974	CR847870.4	2.81295	0.00021176
ENSDARG00000104524	CR391991.4	2.81467	0.000254683
ENSDARG00000078057	snx8b	2.88009	0.00169992
ENSDARG00000090975	si:dkey-62k3.5	2.88072	0.00102179
ENSDARG00000112405	BX005399.6	2.94904	3.20564e-07
ENSDARG00000116586	fthl27	2.9516	5.65919e-05
ENSDARG00000013438	sycp3	2.99051	0.000254683
ENSDARG00000051890	hp	2.99991	1.51861e-05
ENSDARG00000054649	rac1l	3.01043	0.000148658
ENSDARG00000104968	si:ch211-227e10.1	3.01429	7.6712e-22
ENSDARG00000100919	slc5a2	3.03541	0.000316677
ENSDARG00000093416	BX470229.1	3.03762	0.000187059
ENSDARG00000104679	CU469104.1	3.04875	0.000698986
ENSDARG00000112702	BX537263.3	3.07661	3.0147e-07
ENSDARG00000075855	adgre10	3.0774	0.000215165
ENSDARG00000002986	gda	3.13542	7.64697e-05
ENSDARG00000070845	si:dkey-56d12.4	3.16636	6.90688e-08
ENSDARG00000105558	btr07	3.17288	0.000139491
ENSDARG00000069189	si:dkey-242h9.3	3.22123	3.65234e-05
ENSDARG00000098315	cyp1a	3.26421	9.30055e-53
ENSDARG00000070770	her4.3	3.2707	1.45073e-05
ENSDARG00000112606	BX248128.4	3.27807	2.00181e-05
ENSDARG00000100865	si:dkey-269o24.1	3.2896	0.000395354
ENSDARG00000105407	CU459186.6	3.3135	9.66233e-07
ENSDARG00000095051	si:ch211-236l14.1	3.33256	7.9876e-14
ENSDARG00000010454	guca1a	3.37182	0.000420418
ENSDARG00000100509	si:dkey-82i20.2	3.40019	0.000129715
ENSDARG00000091409	zp2.6	3.40104	0.00013114
ENSDARG00000092472	AL953896.1	3.42368	0.00184975
ENSDARG00000112403	BX511013.1	3.43159	6.04339e-07
ENSDARG00000098699	si:ch211-11c3.9	3.45782	3.59889e-05
ENSDARG00000075428	BX547992.1	3.45876	0.000324802
ENSDARG00000105473	si:cabz01036006.1	3.50322	4.67755e-08
ENSDARG00000114407	BX005399.9	3.51638	1.81689e-05
ENSDARG00000068966	si:ch211-261n11.7	3.62331	0.000714254
ENSDARG00000102899	cremb	3.63035	2.70514e-05
ENSDARG00000099636	si:ch211-11c3.11	3.65177	8.88689e-06
ENSDARG00000095925	si:dkey-258f14.7	3.68079	0.00109869
ENSDARG00000089901	si:ch211-261n11.8	3.69377	6.29406e-14
ENSDARG00000105527	SMIM36	3.71196	0.000364132
ENSDARG00000037925	rgs9a	3.74136	6.89534e-05
ENSDARG00000015607	si:ch211-220f21.2	3.74259	0.000364132
ENSDARG00000103538	BX571954.2	3.81924	0.0033497
ENSDARG00000010555	pdha1b	3.85146	0.0033497
ENSDARG00000070812	si:ch211-156l18.6	3.85146	0.0033497
ENSDARG00000022525	mchr1b	3.88605	1.89517e-07
ENSDARG00000019651	zgc:162239	3.89111	0.00013114
ENSDARG00000060034	tmem151ba	3.91925	1.92891e-11
ENSDARG00000109682	BX005399.3	3.92174	0.00013114
ENSDARG00000103584	BX927374.1	4.00146	0.00174368
ENSDARG00000077090	si:ch211-127b11.1	4.01928	0.000167175
ENSDARG00000014624	si:dkeyp-94g1.1	4.03751	1.5102e-12
ENSDARG00000102839	si:ch211-211k8.4	4.20402	5.31448e-06
ENSDARG00000114865	BX005399.11	4.21789	0.000310221
ENSDARG00000053481	entpd5a	4.26148	0.000499713
ENSDARG00000100900	si:ch211-183d5.2	4.35505	1.24046e-05
ENSDARG00000097337	CT583687.1	4.37579	0.000274706
ENSDARG00000105694	CABZ01015815.3	4.4495	0.000153549
ENSDARG00000102593	si:ch211-214b16.2	4.45568	9.98656e-05
ENSDARG00000095508	BX649622.1	4.47471	5.17819e-06
ENSDARG00000063186	BEND7	4.48171	0.000153549
ENSDARG00000093518	CT573204.1	4.51725	5.31259e-08
ENSDARG00000074136	slc47a2.2	4.55148	1.48056e-12
ENSDARG00000101772	CT956002.1	4.58039	8.72004e-05
ENSDARG00000105372	si:ch211-220f21.1	4.63166	8.18506e-05
ENSDARG00000114291	BX005361.4	4.73938	7.15505e-05
ENSDARG00000117265	CR376741.3	4.85358	0.00101156
ENSDARG00000086522	zp2.5	4.91633	3.30063e-05
ENSDARG00000074052	si:ch211-281g13.5	4.98247	1.61724e-08
ENSDARG00000068637	si:ch211-281l24.3	5.04553	1.32068e-23
ENSDARG00000103534	si:ch211-117l17.4	5.12907	3.92502e-06
ENSDARG00000098567	si:ch1073-286c18.5	5.2217	1.53876e-06
ENSDARG00000078551	zgc:171242	5.57433	1.17437e-07
ENSDARG00000077862	si:dkey-169i5.4	6.0315	1.33152e-06
ENSDARG00000090071	rxfp1	6.10209	3.30099e-07
ENSDARG00000093431	iqcb1	6.45535	0.000145307
ENSDARG00000016825	vtg6	6.69383	3.89847e-05
ENSDARG00000100815	srsf3a	6.69383	3.89847e-05
ENSDARG00000102528	AL935126.1	6.69383	3.89847e-05
ENSDARG00000070627	pimr60	6.79975	2.08523e-05
ENSDARG00000099982	ccl39.7	6.79975	2.08523e-05
ENSDARG00000056765	ela2l	7.08507	9.11283e-05
ENSDARG00000098535	BX004823.1	7.13762	2.23692e-06
ENSDARG00000039687	zgc:194221	7.42839	1.67865e-05
ENSDARG00000109566	CABZ01052747.1	7.50454	0.000121158
ENSDARG00000095763	si:ch73-222f22.2	7.79326	2.5496e-08
ENSDARG00000094374	si:ch211-165f21.2	8.01401	9.78188e-07
ENSDARG00000114307	CR354612.1	8.25446	4.23636e-07
ENSDARG00000094500	si:ch211-238e22.4	8.26947	3.45561e-10
ENSDARG00000053450	ftr06	8.88975	1.0462e-08
ENSDARG00000099365	evx1	9.69537	1.0141e-16
ENSDARG00000097120	AL935115.1	10.4316	1.37926e-20

## Sheet: Table S2
S2 Table: GO enrichment of DEGs related to hemoglobin in nap1l4a-/- embryos at 24 hpf
GO_class	GO ID	GO_term	Hit_number	Background number	P-Value	Q-Value	Gene IDs
Molecular Function	GO:0020037	heme binding	18	183	0.000868051	0.0301256	ENSDARG00000094057,ENSDARG00000088330,ENSDARG00000101195,ENSDARG00000038957,ENSDARG00000002347,ENSDARG00000031587,ENSDARG00000018393,ENSDARG00000098890,novel.13787,ENSDARG00000098315,ENSDARG00000078452,ENSDARG00000104540,ENSDARG00000099371,ENSDARG00000098733,novel.10698,ENSDARG00000103347,ENSDARG00000027529,ENSDARG00000098803
Biological Process	GO:0006788	heme oxidation	2	3	0.00529543	0.110994	ENSDARG00000078452,ENSDARG00000027529
Biological Process	GO:0097037	heme export	2	3	0.00529543	0.110994	ENSDARG00000031587,ENSDARG00000038957
Molecular Function	GO:0004392	heme oxygenase (decyclizing) activity	2	3	0.00529543	0.110994	ENSDARG00000027529,ENSDARG00000078452
Biological Process	GO:0042167	heme catabolic process	2	4	0.0102914	0.178582	ENSDARG00000078452,ENSDARG00000027529
Biological Process	GO:0015886	heme transport	2	7	0.0330717	0.376556	ENSDARG00000031587,ENSDARG00000038957
Molecular Function	GO:0015232	heme transmembrane transporter activity	2	7	0.0330717	0.376556	ENSDARG00000031587,ENSDARG00000038957
Biological Process	GO:0042168	heme metabolic process	3	30	0.134372	0.563296	ENSDARG00000027529,ENSDARG00000031587,ENSDARG00000078452
Molecular Function	GO:0016675	oxidoreductase activity, acting on a heme group of donors	1	27	0.691886	1	ENSDARG00000012388
Biological Process	GO:0020027	hemoglobin metabolic process	3	16	0.0285749	0.362234	ENSDARG00000016771,novel.1784,ENSDARG00000101322
Biological Process	GO:0042541	hemoglobin biosynthetic process	3	16	0.0285749	0.362234	novel.1784,ENSDARG00000101322,ENSDARG00000016771
Cellular Component	GO:0005833	hemoglobin complex	2	18	0.177665	0.629966	ENSDARG00000018393,ENSDARG00000088330

## Sheet: Table S3
S3 Table: List of binding regions for Nap1l4 at 24 hpf
seqnames	Start	End	Peak width	strand	peak name	log10.likelihood_ratio.	annotation	geneChr	geneStart	geneEnd	geneLength	geneStrand	geneId	transcriptId	SYMBOL	combine differences(nap1l4a-/- vs WT)							GO enrichment
1	99144	99451	308	*	05macs2_bdgdiff/nap1l4_wt_vs_aa_cond1_1	4.93251	Distal Intergenic	1	109798	119146	9349	1	ENSDARG00000100782	ENSDART00000165402	f7l	down							ONTOLOGY	ID	Description	GeneRatio	BgRatio	pvalue	p.adjust	qvalue	geneID	Count
1	110569	110838	270	*	05macs2_bdgdiff/nap1l4_wt_vs_aa_cond1_2	3.7213	Promoter (<=1kb)	1	108285	110804	2520	2	ENSDARG00000096573	ENSDART00000152494	-	down							BP	GO:0016055	Wnt signaling pathway	32/1130	276/18057	0.000567036	0.0273257	0.0252182	gpc5a/sfrp2/gsk3bb/lef1/tsc2/dact3a/tcf7l1a/wnt7aa/wnt4/zranb1a/gpc3/grb10b/fzd1/fzd6/pak1/ctnnb2/tle2c/ankrd6b/ppm1ab/dub/csrp1a/reck/ccny/mllt10/lrp5/trabd2a/znrf3/znf703/rgs3a/nkd1/tmem198a/fzd4	32
1	189995	190313	319	*	05macs2_bdgdiff/nap1l4_wt_vs_aa_cond1_3	5.26886	Promoter (1-2kb)	1	184915	191971	7057	2	ENSDARG00000029936	ENSDART00000164091	grtp1a	down							MF	GO:0032452	histone demethylase activity	7/1100	26/17701	0.00081174	0.110701	0.107449	kdm2aa/kdm6bb/jmjd1cb/jarid2b/zgc:158376/phf8/kdm6al/mcrs1/kmt2ca/smyd2a	10
1	337703	338050	348	*	05macs2_bdgdiff/nap1l4_wt_vs_aa_cond1_4	5.16943	Promoter (<=1kb)	1	312784	338445	25662	2	ENSDARG00000007804	ENSDART00000010092	gas6	down							BP	GO:0071425	hematopoietic stem cell proliferation	5/1130	17/18057	0.00312355	0.0805358	0.0743243	ythdf2/csf3b/klf6a/rab5c/tfec/epas1a/tgfbr2b/pak1/chd7/batf/hlx1/nop14/notch1a/plcg1/prdm12b/notch1b/ptger4a	17
1	440944	441146	203	*	05macs2_bdgdiff/nap1l4_wt_vs_aa_cond1_5	4.26456	Intron (ENSDART00000152173/ENSDARG00000078751; intron 26 of 28)	1	454315	462165	7851	2	ENSDARG00000078878	ENSDART00000152799	-	down							BP	GO:0060319	primitive erythrocyte differentiation	6/1130	26/18057	0.00461878	0.0984043	0.0908147	kdm6bb/p2ry12/hdac9b/adnp2a/cdin1/chd7/jak2a/fech/phf8/klf6a/prdm12b/fam210b/rbpms/plcg1	14
1	596860	597070	211	*	05macs2_bdgdiff/nap1l4_wt_vs_aa_cond1_6	7.41872	Promoter (2-3kb)	1	594736	608055	13320	1	ENSDARG00000058996	ENSDART00000166731	jam2a	down							MF	GO:0020037	heme binding	10/1100	156/17701	0.0450653	0.741207	0.719431	cyp4v2b/cyp1c2/cyp26c1/ptgs2a/cyp7a1/cyp17a2/soul5/hbbe1.3/hbae1.3/ptgs1	10
1	1035058	1035485	428	*	05macs2_bdgdiff/nap1l4_wt_vs_aa_cond1_7	4.6414	Distal Intergenic	1	1050941	1051057	117	2	ENSDARG00000115673	ENSDART00000190086	-	down
1	1096090	1096295	206	*	05macs2_bdgdiff/nap1l4_wt_vs_aa_cond1_8	4.80827	Distal Intergenic	1	1050941	1051057	117	2	ENSDARG00000115673	ENSDART00000190086	-	down
1	1171783	1172214	432	*	05macs2_bdgdiff/nap1l4_wt_vs_aa_cond1_9	5.76997	Distal Intergenic	1	1218691	1218805	115	1	ENSDARG00000116514	ENSDART00000187355	-	down
1	1273054	1273323	270	*	05macs2_bdgdiff/nap1l4_wt_vs_aa_cond1_10	17.5981	Distal Intergenic	1	1313605	1315753	2149	2	ENSDARG00000103469	ENSDART00000165762	-	down
1	1423921	1424191	271	*	05macs2_bdgdiff/nap1l4_wt_vs_aa_cond1_11	7.73995	Distal Intergenic	1	1362932	1402303	39372	2	ENSDARG00000087646	ENSDART00000130697	runx1	down
1	2078660	2078941	282	*	05macs2_bdgdiff/nap1l4_wt_vs_aa_cond1_12	8.03622	Distal Intergenic	1	2074513	2075529	1017	2	ENSDARG00000078743	ENSDART00000109983	oxgr1a.2	down
1	2749257	2749462	206	*	05macs2_bdgdiff/nap1l4_wt_vs_aa_cond1_13	3.6986	Intron (ENSDART00000126093/ENSDARG00000103156; intron 1 of 9)	1	2704604	2714275	9672	2	ENSDARG00000096559	ENSDART00000152251	-	down
1	3208909	3209116	208	*	05macs2_bdgdiff/nap1l4_wt_vs_aa_cond1_14	8.25137	Intron (ENSDART00000157572/ENSDARG00000103647; intron 5 of 7)	1	3100244	3295045	194802	2	ENSDARG00000103647	ENSDART00000157572	gpc5a	down
1	3353075	3353281	207	*	05macs2_bdgdiff/nap1l4_wt_vs_aa_cond1_15	5.97069	Distal Intergenic	1	3305549	3330435	24887	2	ENSDARG00000117575	ENSDART00000194988	-	down
1	3774905	3775149	245	*	05macs2_bdgdiff/nap1l4_wt_vs_aa_cond1_16	5.17338	Distal Intergenic	1	3759924	3760034	111	1	ENSDARG00000088916	ENSDART00000121234	-	down
1	3891765	3891965	201	*	05macs2_bdgdiff/nap1l4_wt_vs_aa_cond1_17	6.78844	Distal Intergenic	1	3759924	3760034	111	1	ENSDARG00000088916	ENSDART00000121234	-	down
1	4202491	4202691	201	*	05macs2_bdgdiff/nap1l4_wt_vs_aa_cond1_18	13.849	Distal Intergenic	1	4210498	4210652	155	2	ENSDARG00000104115	ENSDART00000166854	-	down
1	4435207	4435422	216	*	05macs2_bdgdiff/nap1l4_wt_vs_aa_cond1_19	4.70915	Distal Intergenic	1	4598060	4680477	82418	1	ENSDARG00000117775	ENSDART00000194519	-	down
1	4701585	4701786	202	*	05macs2_bdgdiff/nap1l4_wt_vs_aa_cond1_20	5.45138	Distal Intergenic	1	4598060	4680477	82418	1	ENSDARG00000117775	ENSDART00000194519	-	down
1	5112310	5112681	372	*	05macs2_bdgdiff/nap1l4_wt_vs_aa_cond1_21	4.26428	Distal Intergenic	1	5078371	5078488	118	2	ENSDARG00000082581	ENSDART00000117908	-	down
1	5807317	5807582	266	*	05macs2_bdgdiff/nap1l4_wt_vs_aa_cond1_22	6.13351	Intron (ENSDART00000168117/ENSDARG00000092671; intron 22 of 22)	1	5606460	5746030	139571	2	ENSDARG00000096546	ENSDART00000150863	nrp2a	down
1	6468429	6468637	209	*	05macs2_bdgdiff/nap1l4_wt_vs_aa_cond1_23	3.40613	Intron (ENSDART00000109356/ENSDARG00000073857; intron 1 of 3)	1	6453404	6453519	116	2	ENSDARG00000107682	ENSDART00000176163	-	down
1	8361732	8362020	289	*	05macs2_bdgdiff/nap1l4_wt_vs_aa_cond1_24	4.85865	Intron (ENSDART00000168631/ENSDARG00000099708; intron 13 of 32)	1	8314826	8404005	89180	1	ENSDARG00000099708	ENSDART00000160440	cacna1hb	down
1	9139325	9139539	215	*	05macs2_bdgdiff/nap1l4_wt_vs_aa_cond1_25	5.01981	Distal Intergenic	1	9132335	9134045	1711	2	ENSDARG00000076716	ENSDART00000142132	palb2	down
1	9141186	9141480	295	*	05macs2_bdgdiff/nap1l4_wt_vs_aa_cond1_26	6.54081	Distal Intergenic	1	9144958	9145896	939	1	ENSDARG00000058464	ENSDART00000046507	rasd3	down
1	9553559	9553767	209	*	05macs2_bdgdiff/nap1l4_wt_vs_aa_cond1_27	6.83464	Distal Intergenic	1	9557212	9712302	155091	1	ENSDARG00000074372	ENSDART00000111131	elfn1b	down
1	10095431	10095644	214	*	05macs2_bdgdiff/nap1l4_wt_vs_aa_cond1_28	5.08977	Intron (ENSDART00000190194/ENSDARG00000104660; intron 17 of 20)	1	10082478	10087525	5048	1	ENSDARG00000104660	ENSDART00000172059	lratb.1	down
1	11381410	11381625	216	*	05macs2_bdgdiff/nap1l4_wt_vs_aa_cond1_29	6.99461	Promoter (<=1kb)	1	11380497	11380611	115	1	ENSDARG00000112849	ENSDART00000184803	-	down
1	11862378	11862622	245	*	05macs2_bdgdiff/nap1l4_wt_vs_aa_cond1_30	5.57322	Exon (ENSDART00000163971/ENSDARG00000089930; exon 18 of 21)	1	11781544	11850353	68810	2	ENSDARG00000007678	ENSDART00000033361	ttyh3b	down
1	12905521	12905730	210	*	05macs2_bdgdiff/nap1l4_wt_vs_aa_cond1_31	7.24195	Distal Intergenic	1	12931446	12937089	5644	1	ENSDARG00000098668	ENSDART00000162959	-	down
1	14167216	14167448	233	*	05macs2_bdgdiff/nap1l4_wt_vs_aa_cond1_32	8.90227	Intron (ENSDART00000040049/ENSDARG00000014273; intron 17 of 18)	1	14166609	14233815	67207	2	ENSDARG00000014273	ENSDART00000044896	camk2d2	down
1	14779315	14779558	244	*	05macs2_bdgdiff/nap1l4_wt_vs_aa_cond1_33	4.81081	Distal Intergenic	1	14767576	14767670	95	1	ENSDARG00000114262	ENSDART00000187557	-	down
1	16140233	16140556	324	*	05macs2_bdgdiff/nap1l4_wt_vs_aa_cond1_34	10.1809	Intron (ENSDART00000160270/ENSDARG00000078854; intron 3 of 9)	1	16144615	16220235	75621	1	ENSDARG00000078854	ENSDART00000054707	tusc3	down
1	17848158	17848390	233	*	05macs2_bdgdiff/nap1l4_wt_vs_aa_cond1_35	15.8133	Distal Intergenic	1	17858380	17861928	3549	1	ENSDARG00000095697	ENSDART00000135263	-	down
1	17848523	17848745	223	*	05macs2_bdgdiff/nap1l4_wt_vs_aa_cond1_36	12.356	Distal Intergenic	1	17858380	17861928	3549	1	ENSDARG00000095697	ENSDART00000135263	-	down
1	21780754	21781054	301	*	05macs2_bdgdiff/nap1l4_wt_vs_aa_cond1_37	4.33826	Intron (ENSDART00000132602/ENSDARG00000037383; intron 6 of 10)	1	21731382	21815554	84173	1	ENSDARG00000037383	ENSDART00000054395	pax5	down
1	21827201	21827543	343	*	05macs2_bdgdiff/nap1l4_wt_vs_aa_cond1_38	6.03665	Distal Intergenic	1	21880255	21881768	1514	2	ENSDARG00000030759	ENSDART00000169381	melk	down
1	23231450	23231804	355	*	05macs2_bdgdiff/nap1l4_wt_vs_aa_cond1_39	6.98243	Promoter (<=1kb)	1	23230459	23240046	9588	1	ENSDARG00000094677	ENSDART00000147857	si:dkey-92j12.5	down
1	24049465	24049674	210	*	05macs2_bdgdiff/nap1l4_wt_vs_aa_cond1_40	4.12506	Intron (ENSDART00000177989/ENSDARG00000031108; intron 41 of 55)	1	24076243	24078099	1857	1	ENSDARG00000015266	ENSDART00000014608	mab21l2	down
1	24826941	24827141	201	*	05macs2_bdgdiff/nap1l4_wt_vs_aa_cond1_41	22.5897	Promoter (1-2kb)	1	24825147	24825263	117	2	ENSDARG00000116715	ENSDART00000186429	-	down
1	24827290	24827619	330	*	05macs2_bdgdiff/nap1l4_wt_vs_aa_cond1_42	20.8243	Promoter (2-3kb)	1	24825147	24825263	117	2	ENSDARG00000116715	ENSDART00000186429	-	down
1	25503444	25503695	252	*	05macs2_bdgdiff/nap1l4_wt_vs_aa_cond1_43	11.2005	Distal Intergenic	1	25491324	25496133	4810	2	ENSDARG00000070050	ENSDART00000102498	sfrp2	down
1	26107406	26107769	364	*	05macs2_bdgdiff/nap1l4_wt_vs_aa_cond1_44	12.7519	Promoter (2-3kb)	1	26105160	26107107	1948	1	ENSDARG00000037260	ENSDART00000127154	toporsa	down
1	26176037	26176306	270	*	05macs2_bdgdiff/nap1l4_wt_vs_aa_cond1_45	8.3337	Distal Intergenic	1	26183739	26185594	1856	2	ENSDARG00000104309	ENSDART00000169362	-	down
1	26331092	26331409	318	*	05macs2_bdgdiff/nap1l4_wt_vs_aa_cond1_46	6.45543	Distal Intergenic	1	26350526	26350641	116	2	ENSDARG00000107180	ENSDART00000176681	-	down
1	26769344	26769544	201	*	05macs2_bdgdiff/nap1l4_wt_vs_aa_cond1_47	12.324	Intron (ENSDART00000090611/ENSDARG00000023600; intron 1 of 8)	1	26741744	26782518	40775	2	ENSDARG00000023600	ENSDART00000152406	sh3gl2a	down
1	27906132	27906332	201	*	05macs2_bdgdiff/nap1l4_wt_vs_aa_cond1_48	3.96388	Distal Intergenic	1	27868294	27894021	25728	1	ENSDARG00000069996	ENSDART00000165332	dnajb14	down
1	27935456	27935903	448	*	05macs2_bdgdiff/nap1l4_wt_vs_aa_cond1_49	7.70055	Distal Intergenic	1	27977297	28020042	42746	1	ENSDARG00000100083	ENSDART00000180692	sugt1	down
1	28113549	28113828	280	*	05macs2_bdgdiff/nap1l4_wt_vs_aa_cond1_50	6.57312	Intron (ENSDART00000166989/ENSDARG00000104710; intron 1 of 14)	1	28089703	28195267	105565	1	ENSDARG00000104710	ENSDART00000166989	psip1a	down
1	28289534	28289898	365	*	05macs2_bdgdiff/nap1l4_wt_vs_aa_cond1_51	8.15983	Distal Intergenic	1	28308616	28309012	397	2	ENSDARG00000095954	ENSDART00000149075	-	down
1	29130155	29130401	247	*	05macs2_bdgdiff/nap1l4_wt_vs_aa_cond1_52	27.1418	Intron (ENSDART00000133246/ENSDARG00000035080; intron 4 of 8)	1	29111261	29138575	27315	2	ENSDARG00000035080	ENSDART00000132877	hsf2bp	down
1	29450911	29451256	346	*	05macs2_bdgdiff/nap1l4_wt_vs_aa_cond1_53	3.62718	Promoter (<=1kb)	1	29451465	29452733	1269	1	ENSDARG00000096555	ENSDART00000152663	-	down
1	36059293	36059605	313	*	05macs2_bdgdiff/nap1l4_wt_vs_aa_cond1_54	4.07311	Intron (ENSDART00000037516/ENSDARG00000076171; intron 5 of 13)	1	35993297	35994209	913	1	ENSDARG00000037002	ENSDART00000137071	zgc:152968	down
1	36288969	36289319	351	*	05macs2_bdgdiff/nap1l4_wt_vs_aa_cond1_55	3.49057	Distal Intergenic	1	36188184	36218748	30565	2	ENSDARG00000113986	ENSDART00000187457	-	down
1	38183665	38183946	282	*	05macs2_bdgdiff/nap1l4_wt_vs_aa_cond1_56	5.33195	Distal Intergenic	1	38193147	38195012	1866	2	ENSDARG00000008305	ENSDART00000020409	hand2	down
1	39468992	39469219	228	*	05macs2_bdgdiff/nap1l4_wt_vs_aa_cond1_57	7.01466	Intron (ENSDART00000084891/ENSDARG00000005479; intron 1 of 2)	1	39482588	39493825	11238	1	ENSDARG00000005479	ENSDART00000181790	tenm3	down
1	39478180	39478389	210	*	05macs2_bdgdiff/nap1l4_wt_vs_aa_cond1_58	4.18213	Intron (ENSDART00000084891/ENSDARG00000005479; intron 1 of 2)	1	39482588	39493825	11238	1	ENSDARG00000005479	ENSDART00000181790	tenm3	down
1	39716165	39716410	246	*	05macs2_bdgdiff/nap1l4_wt_vs_aa_cond1_59	5.26234	Intron (ENSDART00000148701/ENSDARG00000005479; intron 12 of 27)	1	39700559	39713394	12836	1	ENSDARG00000005479	ENSDART00000144455	tenm3	down
1	40070826	40071138	313	*	05macs2_bdgdiff/nap1l4_wt_vs_aa_cond1_60	23.9982	Intron (ENSDART00000136990/ENSDARG00000093120; intron 1 of 8)	1	40057412	40086978	29567	2	ENSDARG00000093120	ENSDART00000136990	si:dkey-117m1.4	down
1	40075284	40075484	201	*	05macs2_bdgdiff/nap1l4_wt_vs_aa_cond1_61	6.13529	Intron (ENSDART00000136990/ENSDARG00000093120; intron 1 of 8)	1	40057412	40086978	29567	2	ENSDARG00000093120	ENSDART00000136990	si:dkey-117m1.4	down
1	40085179	40085505	327	*	05macs2_bdgdiff/nap1l4_wt_vs_aa_cond1_62	5.95935	Promoter (1-2kb)	1	40057412	40086978	29567	2	ENSDARG00000093120	ENSDART00000136990	si:dkey-117m1.4	down
1	40088201	40088511	311	*	05macs2_bdgdiff/nap1l4_wt_vs_aa_cond1_63	7.08087	Promoter (1-2kb)	1	40057412	40086978	29567	2	ENSDARG00000093120	ENSDART00000136990	si:dkey-117m1.4	down
1	40344388	40344602	215	*	05macs2_bdgdiff/nap1l4_wt_vs_aa_cond1_64	4.99764	Intron (ENSDART00000144135/ENSDARG00000079552; intron 1 of 3)	1	40336567	40341306	4740	2	ENSDARG00000079552	ENSDART00000190649	maml3	down
1	40647688	40648201	514	*	05macs2_bdgdiff/nap1l4_wt_vs_aa_cond1_65	12.6327	Distal Intergenic	1	40663536	40671733	8198	1	ENSDARG00000117231	ENSDART00000194555	LOC101885779	down
1	41242478	41242765	288	*	05macs2_bdgdiff/nap1l4_wt_vs_aa_cond1_66	4.2147	Promoter (2-3kb)	1	41223078	41239584	16507	2	ENSDARG00000036774	ENSDART00000134739	rgs12b	down
1	41995855	41996124	270	*	05macs2_bdgdiff/nap1l4_wt_vs_aa_cond1_67	3.53565	Distal Intergenic	1	41957210	41982582	25373	2	ENSDARG00000024101	ENSDART00000014678	adra1d	down
1	42796318	42796558	241	*	05macs2_bdgdiff/nap1l4_wt_vs_aa_cond1_68	4.43662	Intron (ENSDART00000138740/ENSDARG00000024785; intron 7 of 8)	1	42776553	42779075	2523	2	ENSDARG00000052713	ENSDART00000133917	lrrtm1	down
1	44858828	44859062	235	*	05macs2_bdgdiff/nap1l4_wt_vs_aa_cond1_69	5.27134	Exon (ENSDART00000162779/ENSDARG00000059653; exon 16 of 22)	1	44852497	44869972	17476	1	ENSDARG00000059653	ENSDART00000135067	kdm2aa	down
1	45050599	45051258	660	*	05macs2_bdgdiff/nap1l4_wt_vs_aa_cond1_70	8.25611	Promoter (<=1kb)	1	45043767	45049603	5837	2	ENSDARG00000019778	ENSDART00000023336	rps6	down
1	45051383	45051679	297	*	05macs2_bdgdiff/nap1l4_wt_vs_aa_cond1_71	11.4629	Promoter (1-2kb)	1	45043767	45049603	5837	2	ENSDARG00000019778	ENSDART00000023336	rps6	down
1	46473365	46473608	244	*	05macs2_bdgdiff/nap1l4_wt_vs_aa_cond1_72	10.0009	Distal Intergenic	1	46493944	46594288	100345	1	ENSDARG00000075859	ENSDART00000114083	mcf2la	down
1	46955488	46955716	229	*	05macs2_bdgdiff/nap1l4_wt_vs_aa_cond1_73	6.04828	Intron (ENSDART00000132843/ENSDARG00000036545; intron 3 of 6)	1	46948010	46957351	9342	1	ENSDARG00000036545	ENSDART00000132843	-	down
1	47567904	47568165	262	*	05macs2_bdgdiff/nap1l4_wt_vs_aa_cond1_74	4.34907	Distal Intergenic	1	47585700	47686888	101189	1	ENSDARG00000060148	ENSDART00000153746	sh3pxd2aa	down
1	49394138	49394372	235	*	05macs2_bdgdiff/nap1l4_wt_vs_aa_cond1_75	3.64856	Intron (ENSDART00000074317/ENSDARG00000052468; intron 3 of 10)	1	49375975	49379354	3380	2	ENSDARG00000052468	ENSDART00000136481	gsk3bb	down
1	49499017	49499653	637	*	05macs2_bdgdiff/nap1l4_wt_vs_aa_cond1_76	25.8251	Promoter (<=1kb)	1	49481203	49498116	16914	2	ENSDARG00000022891	ENSDART00000137357	zgc:175214	down
1	49845522	49845749	228	*	05macs2_bdgdiff/nap1l4_wt_vs_aa_cond1_77	4.86997	Intron (ENSDART00000132405/ENSDARG00000031894; intron 3 of 10)	1	49814942	49905357	90416	1	ENSDARG00000031894	ENSDART00000164936	lef1	down
1	50132233	50132642	410	*	05macs2_bdgdiff/nap1l4_wt_vs_aa_cond1_78	4.89033	Promoter (1-2kb)	1	50131158	50132009	852	1	ENSDARG00000018721	ENSDART00000135780	npnta	down
1	50878883	50879481	599	*	05macs2_bdgdiff/nap1l4_wt_vs_aa_cond1_79	6.26163	Distal Intergenic	1	50847783	50859054	11272	2	ENSDARG00000075043	ENSDART00000137648	gprin3b	down
1	50929211	50929450	240	*	05macs2_bdgdiff/nap1l4_wt_vs_aa_cond1_80	3.65378	Exon (ENSDART00000006538/ENSDARG00000030703; exon 4 of 4)	1	50921306	50924469	3164	1	ENSDARG00000030703	ENSDART00000150420	otx2a	down
1	50994708	50995025	318	*	05macs2_bdgdiff/nap1l4_wt_vs_aa_cond1_81	5.55428	Promoter (2-3kb)	1	50997156	51015627	18472	1	ENSDARG00000005578	ENSDART00000010449	ugp2a	down
1	51733518	51733730	213	*	05macs2_bdgdiff/nap1l4_wt_vs_aa_cond1_82	9.13889	Promoter (<=1kb)	1	51733467	51734524	1058	2	ENSDARG00000074378	ENSDART00000109640	junba	down
1	51960842	51961093	252	*	05macs2_bdgdiff/nap1l4_wt_vs_aa_cond1_83	6.65401	Exon (ENSDART00000167139/ENSDARG00000043226; exon 2 of 9)	1	51903413	51961732	58320	1	ENSDARG00000043226	ENSDART00000135861	nfixa	down
1	53310885	53311088	204	*	05macs2_bdgdiff/nap1l4_wt_vs_aa_cond1_84	4.85094	Distal Intergenic	1	53321878	53361108	39231	1	ENSDARG00000059900	ENSDART00000143909	tbc1d9	down
1	53491161	53491524	364	*	05macs2_bdgdiff/nap1l4_wt_vs_aa_cond1_85	3.64201	3' UTR	1	53503650	53504592	943	2	ENSDARG00000031203	ENSDART00000136115	commd1	down
1	53715740	53715967	228	*	05macs2_bdgdiff/nap1l4_wt_vs_aa_cond1_86	4.41269	Promoter (<=1kb)	1	53701801	53714885	13085	2	ENSDARG00000013475	ENSDART00000026409	cct4	down
1	54015238	54015497	260	*	05macs2_bdgdiff/nap1l4_wt_vs_aa_cond1_87	4.83621	Promoter (1-2kb)	1	54013465	54026352	12888	1	ENSDARG00000010791	ENSDART00000126339	dla	down
1	54021865	54022181	317	*	05macs2_bdgdiff/nap1l4_wt_vs_aa_cond1_88	3.78459	Exon (ENSDART00000012104/ENSDARG00000010791; exon 9 of 11)	1	54017703	54018828	1126	2	ENSDARG00000100085	ENSDART00000167071	-	down
1	54151249	54151459	211	*	05macs2_bdgdiff/nap1l4_wt_vs_aa_cond1_89	3.3829	Distal Intergenic	1	54154230	54158902	4673	2	ENSDARG00000113474	ENSDART00000193267	-	down
1	54255584	54255787	204	*	05macs2_bdgdiff/nap1l4_wt_vs_aa_cond1_90	7.63807	Exon (ENSDART00000158948/ENSDARG00000103125; exon 30 of 38)	1	54199406	54273822	74417	1	ENSDARG00000103125	ENSDART00000176578	tsc2	down
1	54371311	54371612	302	*	05macs2_bdgdiff/nap1l4_wt_vs_aa_cond1_91	8.90147	Exon (ENSDART00000039911/ENSDARG00000030417; exon 12 of 50)	1	54411669	54420133	8465	2	ENSDARG00000111601	ENSDART00000190295	-	down
1	54914910	54915170	261	*	05macs2_bdgdiff/nap1l4_wt_vs_aa_cond1_92	5.6016	Intron (ENSDART00000145652/ENSDARG00000036295; intron 1 of 4)	1	54911458	54931913	20456	1	ENSDARG00000036295	ENSDART00000089603	golga7ba	down
1	54983905	54984124	220	*	05macs2_bdgdiff/nap1l4_wt_vs_aa_cond1_93	5.08983	Intron (ENSDART00000152666/ENSDARG00000005690; intron 7 of 9)	1	54960189	54972236	12048	2	ENSDARG00000026489	ENSDART00000038330	khsrp	down
1	55072022	55072582	561	*	05macs2_bdgdiff/nap1l4_wt_vs_aa_cond1_94	7.15449	Distal Intergenic	1	55056364	55068941	12578	2	ENSDARG00000091592	ENSDART00000152590	peli1a	down
1	56357536	56357978	443	*	05macs2_bdgdiff/nap1l4_wt_vs_aa_cond1_95	4.88246	Intron (ENSDART00000021878/ENSDARG00000036272; intron 7 of 12)	1	56344651	56363108	18458	2	ENSDARG00000036272	ENSDART00000021878	gcgrb	down
1	56443421	56443634	214	*	05macs2_bdgdiff/nap1l4_wt_vs_aa_cond1_96	3.85347	Distal Intergenic	1	56447107	56458037	10931	1	ENSDARG00000063108	ENSDART00000091924	LOC100334305	down
1	56564607	56564889	283	*	05macs2_bdgdiff/nap1l4_wt_vs_aa_cond1_97	16.7558	Distal Intergenic	1	56553900	56556326	2427	2	ENSDARG00000116928	ENSDART00000188760	-	down
1	56589116	56589316	201	*	05macs2_bdgdiff/nap1l4_wt_vs_aa_cond1_98	6.17985	Distal Intergenic	1	56595955	56596701	747	2	ENSDARG00000093082	ENSDART00000133693	-	down
1	57023205	57023414	210	*	05macs2_bdgdiff/nap1l4_wt_vs_aa_cond1_99	9.05328	Distal Intergenic	1	57013640	57016780	3141	1	ENSDARG00000096607	ENSDART00000152631	-	down
1	57259248	57259461	214	*	05macs2_bdgdiff/nap1l4_wt_vs_aa_cond1_100	11.3706	Distal Intergenic	1	57269441	57317797	48357	1	ENSDARG00000069194	ENSDART00000149688	mycbpap	down
1	57333887	57334100	214	*	05macs2_bdgdiff/nap1l4_wt_vs_aa_cond1_101	4.2248	Promoter (2-3kb)	1	57331829	57340192	8364	1	ENSDARG00000004633	ENSDART00000062841	epn3b	down
1	57641284	57641509	226	*	05macs2_bdgdiff/nap1l4_wt_vs_aa_cond1_102	24.8276	Distal Intergenic	1	57620964	57629639	8676	2	ENSDARG00000089894	ENSDART00000158984	-	down
1	57997223	57997461	239	*	05macs2_bdgdiff/nap1l4_wt_vs_aa_cond1_103	4.35993	Promoter (2-3kb)	1	57997535	58000438	2904	2	ENSDARG00000092894	ENSDART00000163761	si:ch211-114l13.9	down
1	58269884	58270151	268	*	05macs2_bdgdiff/nap1l4_wt_vs_aa_cond1_104	6.32011	Distal Intergenic	1	58260886	58268231	7346	1	ENSDARG00000094344	ENSDART00000110453	si:dkey-222h21.8	down
1	58553569	58553971	403	*	05macs2_bdgdiff/nap1l4_wt_vs_aa_cond1_105	4.58538	Intron (ENSDART00000165040/ENSDARG00000104949; intron 3 of 4)	1	58544659	58561963	17305	2	ENSDARG00000104949	ENSDART00000165040	slc27a1b	down
1	58778123	58778393	271	*	05macs2_bdgdiff/nap1l4_wt_vs_aa_cond1_106	10.1125	Distal Intergenic	1	58762742	58766424	3683	2	ENSDARG00000111704	ENSDART00000191010	-	down
1	58978919	58979130	212	*	05macs2_bdgdiff/nap1l4_wt_vs_aa_cond1_107	4.37374	Promoter (1-2kb)	1	58977262	58979451	2190	1	ENSDARG00000104392	ENSDART00000168832	eri2	down
1	58983828	58984174	347	*	05macs2_bdgdiff/nap1l4_wt_vs_aa_cond1_108	6.06321	Promoter (1-2kb)	1	58982100	58985671	3572	1	ENSDARG00000100264	ENSDART00000171055	thumpd1	down
1	58987215	58987665	451	*	05macs2_bdgdiff/nap1l4_wt_vs_aa_cond1_109	15.0092	Promoter (2-3kb)	1	58990121	59000239	10119	1	ENSDARG00000099619	ENSDART00000171654	-	down
1	59107832	59108041	210	*	05macs2_bdgdiff/nap1l4_wt_vs_aa_cond1_110	7.98786	Exon (ENSDART00000140490/ENSDARG00000094845; exon 5 of 5)	1	59101838	59104160	2323	2	ENSDARG00000095746	ENSDART00000152457	LOC108179162	down
1	59177693	59177902	210	*	05macs2_bdgdiff/nap1l4_wt_vs_aa_cond1_111	3.25668	Promoter (<=1kb)	1	59172744	59176949	4206	2	ENSDARG00000091359	ENSDART00000128742	LOC100007608	down
1	59199933	59200163	231	*	05macs2_bdgdiff/nap1l4_wt_vs_aa_cond1_112	6.59036	Intron (ENSDART00000062426/ENSDARG00000042561; intron 4 of 5)	1	59192197	59216197	24001	2	ENSDARG00000042561	ENSDART00000062426	lpar2b	down
1	59231932	59232212	281	*	05macs2_bdgdiff/nap1l4_wt_vs_aa_cond1_113	8.91179	Promoter (<=1kb)	1	59226316	59232267	5952	2	ENSDARG00000099635	ENSDART00000169658	akap8l	down
1	59311100	59311695	596	*	05macs2_bdgdiff/nap1l4_wt_vs_aa_cond1_114	21.2921	Promoter (<=1kb)	1	59309543	59310962	1420	2	ENSDARG00000101291	ENSDART00000171550	txndc11	down
1	59385322	59385599	278	*	05macs2_bdgdiff/nap1l4_wt_vs_aa_cond1_115	4.55129	Distal Intergenic	1	59395119	59401618	6500	2	ENSDARG00000117484	ENSDART00000194244	-	down
1	59385905	59386271	367	*	05macs2_bdgdiff/nap1l4_wt_vs_aa_cond1_116	10.6729	Distal Intergenic	1	59395119	59401618	6500	2	ENSDARG00000117484	ENSDART00000194244	-	down
1	59571697	59571973	277	*	05macs2_bdgdiff/nap1l4_wt_vs_aa_cond1_117	6.30989	Promoter (<=1kb)	1	59569516	59571785	2270	2	ENSDARG00000101364	ENSDART00000167087	wfikkn1	down
10	148515	148804	290	*	05macs2_bdgdiff/nap1l4_wt_vs_aa_cond1_118	4.16942	Distal Intergenic	10	158590	159597	1008	1	ENSDARG00000058988	ENSDART00000081982	kcnj15	down
10	207578	207845	268	*	05macs2_bdgdiff/nap1l4_wt_vs_aa_cond1_119	5.32456	Promoter (<=1kb)	10	207082	208586	1505	2	ENSDARG00000040620	ENSDART00000144671	psmg1	down
10	410280	410726	447	*	05macs2_bdgdiff/nap1l4_wt_vs_aa_cond1_120	6.93387	Promoter (2-3kb)	10	413502	417188	3687	1	ENSDARG00000087910	ENSDART00000124319	dact3a	down
10	423075	423650	576	*	05macs2_bdgdiff/nap1l4_wt_vs_aa_cond1_121	4.91848	Distal Intergenic	10	428269	432188	3920	1	ENSDARG00000042872	ENSDART00000140715	-	down
10	497208	497423	216	*	05macs2_bdgdiff/nap1l4_wt_vs_aa_cond1_122	6.77913	Intron (ENSDART00000145220/ENSDARG00000074329; intron 9 of 15)	10	506538	512306	5769	1	ENSDARG00000095223	ENSDART00000141713	-	down
10	923092	923325	234	*	05macs2_bdgdiff/nap1l4_wt_vs_aa_cond1_123	4.25499	Distal Intergenic	10	805244	805359	116	1	ENSDARG00000112729	ENSDART00000191765	-	down
10	1025109	1025349	241	*	05macs2_bdgdiff/nap1l4_wt_vs_aa_cond1_124	4.93438	Distal Intergenic	10	1052591	1107558	54968	1	ENSDARG00000087341	ENSDART00000123405	-	down
10	1078248	1078498	251	*	05macs2_bdgdiff/nap1l4_wt_vs_aa_cond1_125	6.02256	Intron (ENSDART00000123405/ENSDARG00000087341; intron 7 of 11)	10	1052591	1107558	54968	1	ENSDARG00000087341	ENSDART00000123405	-	down
10	1097863	1098081	219	*	05macs2_bdgdiff/nap1l4_wt_vs_aa_cond1_126	3.37078	Intron (ENSDART00000123405/ENSDARG00000087341; intron 8 of 11)	10	1082961	1133162	50202	2	ENSDARG00000102742	ENSDART00000159412	bmpr1bb	down
10	1147405	1147650	246	*	05macs2_bdgdiff/nap1l4_wt_vs_aa_cond1_127	4.81566	Intron (ENSDART00000114261/ENSDARG00000102742; intron 3 of 7)	10	1082961	1133162	50202	2	ENSDARG00000102742	ENSDART00000159412	bmpr1bb	down
10	1444468	1444674	207	*	05macs2_bdgdiff/nap1l4_wt_vs_aa_cond1_128	3.73463	Intron (ENSDART00000176548/ENSDARG00000109022; intron 12 of 14)	10	1396940	1414161	17222	1	ENSDARG00000039959	ENSDART00000150096	gdnfa	down
10	1493110	1493310	201	*	05macs2_bdgdiff/nap1l4_wt_vs_aa_cond1_129	3.91742	Intron (ENSDART00000176548/ENSDARG00000109022; intron 8 of 14)	10	1434956	1523253	88298	2	ENSDARG00000109022	ENSDART00000176548	wdr70	down
10	1756261	1756544	284	*	05macs2_bdgdiff/nap1l4_wt_vs_aa_cond1_130	6.71615	Intron (ENSDART00000123842/ENSDARG00000040087; intron 13 of 20)	10	1722125	1733937	11813	2	ENSDARG00000078245	ENSDART00000144216	gal3st1b	down
10	2191930	2192244	315	*	05macs2_bdgdiff/nap1l4_wt_vs_aa_cond1_131	6.69122	Intron (ENSDART00000143636/ENSDARG00000067824; intron 1 of 4)	10	2175583	2267357	91775	1	ENSDARG00000067824	ENSDART00000143636	cntnap3	down
10	2285628	2285833	206	*	05macs2_bdgdiff/nap1l4_wt_vs_aa_cond1_132	5.57368	Intron (ENSDART00000097695/ENSDARG00000067824; intron 7 of 23)	10	2234283	2393791	159509	1	ENSDARG00000067824	ENSDART00000136363	cntnap3	down
10	2335883	2336127	245	*	05macs2_bdgdiff/nap1l4_wt_vs_aa_cond1_133	7.81218	Exon (ENSDART00000097695/ENSDARG00000067824; exon 15 of 24)	10	2234283	2393791	159509	1	ENSDARG00000067824	ENSDART00000136363	cntnap3	down
10	3218503	3218711	209	*	05macs2_bdgdiff/nap1l4_wt_vs_aa_cond1_134	4.89215	Intron (ENSDART00000113162/ENSDARG00000076724; intron 30 of 53)	10	3187289	3258073	70785	2	ENSDARG00000076724	ENSDART00000113162	pi4kaa	down
10	3949192	3949395	204	*	05macs2_bdgdiff/nap1l4_wt_vs_aa_cond1_135	5.35149	Intron (ENSDART00000180624/ENSDARG00000114920; intron 5 of 26)	10	3965565	4039786	74222	1	ENSDARG00000114920	ENSDART00000185405	ttc28	down
10	4544023	4544229	207	*	05macs2_bdgdiff/nap1l4_wt_vs_aa_cond1_136	4.19027	Distal Intergenic	10	4499943	4508530	8588	1	ENSDARG00000090752	ENSDART00000125299	plk2a	down
10	4930416	4930670	255	*	05macs2_bdgdiff/nap1l4_wt_vs_aa_cond1_137	9.77449	Intron (ENSDART00000108595/ENSDARG00000075229; intron 1 of 2)	10	4924388	4934610	10223	1	ENSDARG00000075229	ENSDART00000108595	LOC100002406	down
10	6308928	6309162	235	*	05macs2_bdgdiff/nap1l4_wt_vs_aa_cond1_138	3.99003	Intron (ENSDART00000166799/ENSDARG00000100729; intron 54 of 55)	10	6318227	6363374	45148	1	ENSDARG00000104682	ENSDART00000170872	tpm2	down
10	6428929	6429220	292	*	05macs2_bdgdiff/nap1l4_wt_vs_aa_cond1_139	14.2151	Promoter (1-2kb)	10	6417356	6427362	10007	2	ENSDARG00000102300	ENSDART00000166774	ca9	down
10	6461358	6461567	210	*	05macs2_bdgdiff/nap1l4_wt_vs_aa_cond1_140	7.12533	Distal Intergenic	10	6417356	6454386	37031	2	ENSDARG00000102300	ENSDART00000168549	ca9	down
10	6604467	6604819	353	*	05macs2_bdgdiff/nap1l4_wt_vs_aa_cond1_141	6.65188	Distal Intergenic	10	6613279	6618833	5555	1	ENSDARG00000095927	ENSDART00000149643	-	down
10	6851460	6851734	275	*	05macs2_bdgdiff/nap1l4_wt_vs_aa_cond1_142	3.54571	Intron (ENSDART00000144001/ENSDARG00000078441; intron 6 of 27)	10	6781123	6867282	86160	2	ENSDARG00000078441	ENSDART00000144001	ppip5k2	down
10	7026094	7026302	209	*	05macs2_bdgdiff/nap1l4_wt_vs_aa_cond1_143	5.8203	Distal Intergenic	10	7029664	7233955	204292	1	ENSDARG00000104820	ENSDART00000166206	psd3l	down
10	7053204	7053522	319	*	05macs2_bdgdiff/nap1l4_wt_vs_aa_cond1_144	4.46865	Intron (ENSDART00000166206/ENSDARG00000104820; intron 2 of 14)	10	7029664	7233955	204292	1	ENSDARG00000104820	ENSDART00000166206	psd3l	down
10	8147249	8147476	228	*	05macs2_bdgdiff/nap1l4_wt_vs_aa_cond1_145	7.23914	Exon (ENSDART00000192716/ENSDARG00000115315; exon 5 of 5)	10	8146348	8153043	6696	2	ENSDARG00000115315	ENSDART00000192716	mcidas	down
10	8407370	8407815	446	*	05macs2_bdgdiff/nap1l4_wt_vs_aa_cond1_146	8.65659	Intron (ENSDART00000059028/ENSDARG00000040338; intron 1 of 5)	10	8402096	8408875	6780	1	ENSDARG00000040338	ENSDART00000158584	hvcn1	down
10	8629481	8629730	250	*	05macs2_bdgdiff/nap1l4_wt_vs_aa_cond1_147	7.85536	Promoter (<=1kb)	10	8629275	8631361	2087	1	ENSDARG00000036670	ENSDART00000129643	aplnrb	down
10	11643046	11643412	367	*	05macs2_bdgdiff/nap1l4_wt_vs_aa_cond1_148	4.37891	Intron (ENSDART00000138748/ENSDARG00000041982; intron 13 of 23)	10	11593998	11761927	167930	2	ENSDARG00000041982	ENSDART00000138748	adamts6	down
10	11896168	11896464	297	*	05macs2_bdgdiff/nap1l4_wt_vs_aa_cond1_149	4.38054	Distal Intergenic	10	11790881	11840353	49473	2	ENSDARG00000069420	ENSDART00000127581	trim23	down
10	11954512	11954875	364	*	05macs2_bdgdiff/nap1l4_wt_vs_aa_cond1_150	4.24446	Distal Intergenic	10	11790881	11840353	49473	2	ENSDARG00000069420	ENSDART00000127581	trim23	down
10	12055047	12055249	203	*	05macs2_bdgdiff/nap1l4_wt_vs_aa_cond1_151	9.98624	Distal Intergenic	10	11790881	11840353	49473	2	ENSDARG00000069420	ENSDART00000127581	trim23	down
10	12595574	12595906	333	*	05macs2_bdgdiff/nap1l4_wt_vs_aa_cond1_152	5.54003	Intron (ENSDART00000081140/ENSDARG00000058284; intron 3 of 16)	10	12648430	12650259	1830	2	ENSDARG00000104560	ENSDART00000191567	LOC555422	down
10	13519363	13519705	343	*	05macs2_bdgdiff/nap1l4_wt_vs_aa_cond1_153	4.46787	Intron (ENSDART00000145103/ENSDARG00000028661; intron 6 of 8)	10	13607027	13607143	117	2	ENSDARG00000111562	ENSDART00000192880	-	down
10	14620022	14620230	209	*	05macs2_bdgdiff/nap1l4_wt_vs_aa_cond1_154	5.04743	Distal Intergenic	10	14547941	14556978	9038	2	ENSDARG00000063614	ENSDART00000126643	-	down
10	14693361	14693722	362	*	05macs2_bdgdiff/nap1l4_wt_vs_aa_cond1_155	5.32905	Distal Intergenic	10	14732283	14732399	117	2	ENSDARG00000106982	ENSDART00000175232	-	down
10	15583005	15583262	258	*	05macs2_bdgdiff/nap1l4_wt_vs_aa_cond1_156	3.67322	Exon (ENSDART00000129441/ENSDARG00000044281; exon 20 of 26)	10	15603082	15613302	10221	1	ENSDARG00000002271	ENSDART00000024450	zfand5b	down
10	15693827	15694058	232	*	05macs2_bdgdiff/nap1l4_wt_vs_aa_cond1_157	5.33005	Distal Intergenic	10	15648857	15672862	24006	2	ENSDARG00000073695	ENSDART00000109231	mamdc2b	down
10	16784695	16785072	378	*	05macs2_bdgdiff/nap1l4_wt_vs_aa_cond1_158	5.21808	Distal Intergenic	10	16756546	16757842	1297	1	ENSDARG00000105041	ENSDART00000168624	-	down
10	16785867	16786088	222	*	05macs2_bdgdiff/nap1l4_wt_vs_aa_cond1_159	7.00003	Distal Intergenic	10	16756546	16757842	1297	1	ENSDARG00000105041	ENSDART00000168624	-	down
10	16786848	16787271	424	*	05macs2_bdgdiff/nap1l4_wt_vs_aa_cond1_160	8.48968	Distal Intergenic	10	16756546	16757842	1297	1	ENSDARG00000105041	ENSDART00000168624	-	down
10	16789178	16789584	407	*	05macs2_bdgdiff/nap1l4_wt_vs_aa_cond1_161	6.04612	Distal Intergenic	10	16756546	16757842	1297	1	ENSDARG00000105041	ENSDART00000168624	-	down
10	16798434	16798788	355	*	05macs2_bdgdiff/nap1l4_wt_vs_aa_cond1_162	11.7988	Distal Intergenic	10	16756546	16757842	1297	1	ENSDARG00000105041	ENSDART00000168624	-	down
10	16800340	16801418	1079	*	05macs2_bdgdiff/nap1l4_wt_vs_aa_cond1_163	24.9159	Distal Intergenic	10	16756546	16757842	1297	1	ENSDARG00000105041	ENSDART00000168624	-	down
10	16801935	16802140	206	*	05macs2_bdgdiff/nap1l4_wt_vs_aa_cond1_164	7.7447	Distal Intergenic	10	16756546	16757842	1297	1	ENSDARG00000105041	ENSDART00000168624	-	down
10	16806243	16806577	335	*	05macs2_bdgdiff/nap1l4_wt_vs_aa_cond1_165	5.53079	Distal Intergenic	10	16756546	16757842	1297	1	ENSDARG00000105041	ENSDART00000168624	-	down
10	16806762	16807112	351	*	05macs2_bdgdiff/nap1l4_wt_vs_aa_cond1_166	7.89637	Distal Intergenic	10	16756546	16757842	1297	1	ENSDARG00000105041	ENSDART00000168624	-	down
10	16807255	16808005	751	*	05macs2_bdgdiff/nap1l4_wt_vs_aa_cond1_167	9.90428	Distal Intergenic	10	16756546	16757842	1297	1	ENSDARG00000105041	ENSDART00000168624	-	down
10	16808185	16808489	305	*	05macs2_bdgdiff/nap1l4_wt_vs_aa_cond1_168	5.47984	Distal Intergenic	10	16756546	16757842	1297	1	ENSDARG00000105041	ENSDART00000168624	-	down
10	16808697	16809033	337	*	05macs2_bdgdiff/nap1l4_wt_vs_aa_cond1_169	8.28609	Distal Intergenic	10	16756546	16757842	1297	1	ENSDARG00000105041	ENSDART00000168624	-	down
10	16809175	16809502	328	*	05macs2_bdgdiff/nap1l4_wt_vs_aa_cond1_170	8.34338	Distal Intergenic	10	16756546	16757842	1297	1	ENSDARG00000105041	ENSDART00000168624	-	down
10	16809881	16810817	937	*	05macs2_bdgdiff/nap1l4_wt_vs_aa_cond1_171	7.99844	Distal Intergenic	10	16756546	16757842	1297	1	ENSDARG00000105041	ENSDART00000168624	-	down
10	16811021	16811566	546	*	05macs2_bdgdiff/nap1l4_wt_vs_aa_cond1_172	7.19843	Distal Intergenic	10	16756546	16757842	1297	1	ENSDARG00000105041	ENSDART00000168624	-	down
10	16815764	16816007	244	*	05macs2_bdgdiff/nap1l4_wt_vs_aa_cond1_173	6.28667	Distal Intergenic	10	16857529	16868211	10683	2	ENSDARG00000103135	ENSDART00000171755	stoml2	down
10	16816670	16817561	892	*	05macs2_bdgdiff/nap1l4_wt_vs_aa_cond1_174	7.10487	Distal Intergenic	10	16857529	16868211	10683	2	ENSDARG00000103135	ENSDART00000171755	stoml2	down
10	16819110	16819405	296	*	05macs2_bdgdiff/nap1l4_wt_vs_aa_cond1_175	11.8518	Distal Intergenic	10	16857529	16868211	10683	2	ENSDARG00000103135	ENSDART00000171755	stoml2	down
10	16820659	16821243	585	*	05macs2_bdgdiff/nap1l4_wt_vs_aa_cond1_176	21.6746	Distal Intergenic	10	16857529	16868211	10683	2	ENSDARG00000103135	ENSDART00000171755	stoml2	down
10	16821805	16822235	431	*	05macs2_bdgdiff/nap1l4_wt_vs_aa_cond1_177	12.4246	Distal Intergenic	10	16857529	16868211	10683	2	ENSDARG00000103135	ENSDART00000171755	stoml2	down
10	16823778	16824108	331	*	05macs2_bdgdiff/nap1l4_wt_vs_aa_cond1_178	14.8985	Distal Intergenic	10	16857529	16868211	10683	2	ENSDARG00000103135	ENSDART00000171755	stoml2	down
10	16824866	16825174	309	*	05macs2_bdgdiff/nap1l4_wt_vs_aa_cond1_179	5.64035	Distal Intergenic	10	16857529	16868211	10683	2	ENSDARG00000103135	ENSDART00000171755	stoml2	down
10	16825376	16826060	685	*	05macs2_bdgdiff/nap1l4_wt_vs_aa_cond1_180	17.988	Distal Intergenic	10	16857529	16868211	10683	2	ENSDARG00000103135	ENSDART00000171755	stoml2	down
10	16830112	16830477	366	*	05macs2_bdgdiff/nap1l4_wt_vs_aa_cond1_181	5.83994	Distal Intergenic	10	16857529	16868211	10683	2	ENSDARG00000103135	ENSDART00000171755	stoml2	down
10	16831237	16831631	395	*	05macs2_bdgdiff/nap1l4_wt_vs_aa_cond1_182	16.45	Distal Intergenic	10	16857529	16868211	10683	2	ENSDARG00000103135	ENSDART00000171755	stoml2	down
10	16832034	16832791	758	*	05macs2_bdgdiff/nap1l4_wt_vs_aa_cond1_183	6.24412	Distal Intergenic	10	16857529	16868211	10683	2	ENSDARG00000103135	ENSDART00000171755	stoml2	down
10	16834878	16835164	287	*	05macs2_bdgdiff/nap1l4_wt_vs_aa_cond1_184	11.7131	Distal Intergenic	10	16857529	16868211	10683	2	ENSDARG00000103135	ENSDART00000171755	stoml2	down
10	16835370	16835645	276	*	05macs2_bdgdiff/nap1l4_wt_vs_aa_cond1_185	7.06745	Distal Intergenic	10	16857529	16868211	10683	2	ENSDARG00000103135	ENSDART00000171755	stoml2	down
10	16838363	16839308	946	*	05macs2_bdgdiff/nap1l4_wt_vs_aa_cond1_186	12.0614	Distal Intergenic	10	16857529	16868211	10683	2	ENSDARG00000103135	ENSDART00000171755	stoml2	down
10	17322434	17322641	208	*	05macs2_bdgdiff/nap1l4_wt_vs_aa_cond1_187	6.07248	Intron (ENSDART00000038780/ENSDARG00000025220; intron 2 of 11)	10	17342365	17342481	117	2	ENSDARG00000110331	ENSDART00000175350	-	down
10	17529964	17530282	319	*	05macs2_bdgdiff/nap1l4_wt_vs_aa_cond1_188	3.93278	Distal Intergenic	10	17509980	17519034	9055	2	ENSDARG00000092562	ENSDART00000132558	-	down
10	18757517	18757766	250	*	05macs2_bdgdiff/nap1l4_wt_vs_aa_cond1_189	5.64902	Distal Intergenic	10	18798927	18802350	3424	1	ENSDARG00000117452	ENSDART00000194996	-	down
10	19406708	19406914	207	*	05macs2_bdgdiff/nap1l4_wt_vs_aa_cond1_190	6.43274	Distal Intergenic	10	19338255	19394491	56237	1	ENSDARG00000080015	ENSDART00000113737	lrrtm4l1	down
10	21715406	21715641	236	*	05macs2_bdgdiff/nap1l4_wt_vs_aa_cond1_191	4.28389	Promoter (2-3kb)	10	21718468	21818583	100116	1	ENSDARG00000088475	ENSDART00000126622	pcdh1gb9	down
10	22660459	22660659	201	*	05macs2_bdgdiff/nap1l4_wt_vs_aa_cond1_192	6.26454	Distal Intergenic	10	22724059	22760659	36601	1	ENSDARG00000056929	ENSDART00000136123	kdm6bb	down
10	22871926	22872497	572	*	05macs2_bdgdiff/nap1l4_wt_vs_aa_cond1_193	6.86955	Distal Intergenic	10	22854803	22862078	7276	1	ENSDARG00000056871	ENSDART00000079437	ap4m1	down
10	22884481	22884853	373	*	05macs2_bdgdiff/nap1l4_wt_vs_aa_cond1_194	12.6846	Distal Intergenic	10	22890791	22906768	15978	1	ENSDARG00000039215	ENSDART00000176011	arrb2a	down
10	24654729	24655028	300	*	05macs2_bdgdiff/nap1l4_wt_vs_aa_cond1_195	4.98788	Exon (ENSDART00000128902/ENSDARG00000086302; exon 10 of 12)	10	24648903	24659345	10443	2	ENSDARG00000086302	ENSDART00000128902	proser1	down
10	26681890	26682108	219	*	05macs2_bdgdiff/nap1l4_wt_vs_aa_cond1_196	6.18339	Distal Intergenic	10	26689262	26692647	3386	1	ENSDARG00000090629	ENSDART00000123195	tmtops3b	down
10	26849233	26849776	544	*	05macs2_bdgdiff/nap1l4_wt_vs_aa_cond1_197	6.09076	Distal Intergenic	10	26834985	26837173	2189	1	ENSDARG00000069106	ENSDART00000147518	fam89b	down
10	27836732	27837025	294	*	05macs2_bdgdiff/nap1l4_wt_vs_aa_cond1_198	4.65337	Distal Intergenic	10	27738239	27741809	3571	2	ENSDARG00000087639	ENSDART00000138149	-	down
10	28400353	28400737	385	*	05macs2_bdgdiff/nap1l4_wt_vs_aa_cond1_199	6.85023	Distal Intergenic	10	28392426	28395620	3195	2	ENSDARG00000103049	ENSDART00000168907	LOC103911752	down
10	29361804	29362089	286	*	05macs2_bdgdiff/nap1l4_wt_vs_aa_cond1_200	5.39389	Distal Intergenic	10	29333059	29333175	117	1	ENSDARG00000116938	ENSDART00000185547	-	down
10	30189417	30189794	378	*	05macs2_bdgdiff/nap1l4_wt_vs_aa_cond1_201	4.38276	Intron (ENSDART00000011317/ENSDARG00000018065; intron 1 of 6)	10	29963686	30589172	625487	1	ENSDARG00000018065	ENSDART00000182990	ntm	down
10	31397992	31398207	216	*	05macs2_bdgdiff/nap1l4_wt_vs_aa_cond1_202	6.97417	Intron (ENSDART00000024778/ENSDARG00000005645; intron 2 of 26)	10	31298972	31440500	141529	2	ENSDARG00000005645	ENSDART00000024778	robo3	down
10	32825987	32826209	223	*	05macs2_bdgdiff/nap1l4_wt_vs_aa_cond1_203	4.57356	Intron (ENSDART00000134255/ENSDARG00000076473; intron 17 of 24)	10	32809620	32851847	42228	2	ENSDARG00000076473	ENSDART00000134255	trim37	down
10	33066778	33066991	214	*	05macs2_bdgdiff/nap1l4_wt_vs_aa_cond1_204	6.00425	Intron (ENSDART00000081170/ENSDARG00000078459; intron 2 of 25)	10	33002319	33002433	115	1	ENSDARG00000109511	ENSDART00000191078	-	down
10	33185925	33186128	204	*	05macs2_bdgdiff/nap1l4_wt_vs_aa_cond1_205	10.5279	Distal Intergenic	10	33171501	33179988	8488	1	ENSDARG00000062592	ENSDART00000159666	myl10	down
10	35205077	35205307	231	*	05macs2_bdgdiff/nap1l4_wt_vs_aa_cond1_206	4.91331	Intron (ENSDART00000145804/ENSDARG00000077224; intron 4 of 4)	10	35201880	35220285	18406	2	ENSDARG00000077224	ENSDART00000180439	ypel2a	down
10	36606545	36606745	201	*	05macs2_bdgdiff/nap1l4_wt_vs_aa_cond1_207	4.55889	Distal Intergenic	10	36615958	36618674	2717	2	ENSDARG00000068640	ENSDART00000135302	rsf1b.1	down
10	41011522	41011903	382	*	05macs2_bdgdiff/nap1l4_wt_vs_aa_cond1_208	4.08721	Intron (ENSDART00000176660/ENSDARG00000074075; intron 10 of 17)	10	40973652	41046775	73124	1	ENSDARG00000074075	ENSDART00000114966	antxr1b	down
10	41019974	41020375	402	*	05macs2_bdgdiff/nap1l4_wt_vs_aa_cond1_209	7.08403	Intron (ENSDART00000176660/ENSDARG00000074075; intron 12 of 17)	10	40973652	41046775	73124	1	ENSDARG00000074075	ENSDART00000114966	antxr1b	down
10	41359347	41359554	208	*	05macs2_bdgdiff/nap1l4_wt_vs_aa_cond1_210	5.64057	Distal Intergenic	10	41352153	41352608	456	2	ENSDARG00000036462	ENSDART00000128156	-	down
10	42253673	42254132	460	*	05macs2_bdgdiff/nap1l4_wt_vs_aa_cond1_211	4.56733	Intron (ENSDART00000099262/ENSDARG00000038159; intron 3 of 11)	10	42195732	42237304	41573	2	ENSDARG00000038159	ENSDART00000140341	tcf7l1a	down
10	42354318	42354519	202	*	05macs2_bdgdiff/nap1l4_wt_vs_aa_cond1_212	5.28457	Distal Intergenic	10	42358426	42372811	14386	1	ENSDARG00000008170	ENSDART00000025691	dbnla	down
10	42507553	42507851	299	*	05macs2_bdgdiff/nap1l4_wt_vs_aa_cond1_213	5.26014	Intron (ENSDART00000039187/ENSDARG00000028559; intron 4 of 6)	10	42500895	42519773	18879	2	ENSDARG00000028559	ENSDART00000039187	marchf5l	down
10	43065304	43065675	372	*	05macs2_bdgdiff/nap1l4_wt_vs_aa_cond1_214	5.13462	Intron (ENSDART00000160159/ENSDARG00000104846; intron 5 of 6)	10	43088270	43184354	96085	1	ENSDARG00000010732	ENSDART00000191221	xrcc4	down
10	43434212	43434574	363	*	05macs2_bdgdiff/nap1l4_wt_vs_aa_cond1_215	5.89496	Promoter (<=1kb)	10	43434229	43442056	7828	1	ENSDARG00000073665	ENSDART00000141685	rasa1b	down
10	43514897	43515102	206	*	05macs2_bdgdiff/nap1l4_wt_vs_aa_cond1_216	4.17081	Intron (ENSDART00000170891/ENSDARG00000098512; intron 2 of 2)	10	43535960	43536095	136	2	ENSDARG00000080612	ENSDART00000116225	mir9-2	down
10	43547969	43548172	204	*	05macs2_bdgdiff/nap1l4_wt_vs_aa_cond1_217	3.72657	3' UTR	10	43499821	43540196	40376	2	ENSDARG00000098512	ENSDART00000170891	si:ch73-215f7.1	down
10	44126116	44126391	276	*	05macs2_bdgdiff/nap1l4_wt_vs_aa_cond1_218	13.0793	Intron (ENSDART00000164610/ENSDARG00000104094; intron 2 of 20)	10	44146287	44189349	43063	1	ENSDARG00000104094	ENSDART00000162176	grk3	down
10	44286861	44287575	715	*	05macs2_bdgdiff/nap1l4_wt_vs_aa_cond1_219	13.1965	Distal Intergenic	10	44268481	44275885	7405	2	ENSDARG00000117699	ENSDART00000194860	mphosph9	down
10	44503824	44504039	216	*	05macs2_bdgdiff/nap1l4_wt_vs_aa_cond1_220	4.76753	Promoter (2-3kb)	10	44493919	44501719	7801	2	ENSDARG00000117504	ENSDART00000194236	LOC110440077	down
10	44548919	44549342	424	*	05macs2_bdgdiff/nap1l4_wt_vs_aa_cond1_221	8.05674	Distal Intergenic	10	44552548	44560165	7618	2	ENSDARG00000053963	ENSDART00000181217	npm2b	down
10	45044979	45045180	202	*	05macs2_bdgdiff/nap1l4_wt_vs_aa_cond1_222	4.65127	Exon (ENSDART00000160536/ENSDARG00000098296; exon 11 of 13)	10	45031398	45047242	15845	1	ENSDARG00000098296	ENSDART00000160536	gnsb	down
10	45098689	45098890	202	*	05macs2_bdgdiff/nap1l4_wt_vs_aa_cond1_223	4.55607	Intron (ENSDART00000157573/ENSDARG00000100089; intron 6 of 11)	10	45089820	45134581	44762	1	ENSDARG00000100089	ENSDART00000175481	camk2b	down
10	45311440	45311640	201	*	05macs2_bdgdiff/nap1l4_wt_vs_aa_cond1_224	4.52812	Exon (ENSDART00000159797/ENSDARG00000098683; exon 3 of 8)	10	45302425	45341821	39397	1	ENSDARG00000098683	ENSDART00000159954	zmiz2	down
11	602569	602777	209	*	05macs2_bdgdiff/nap1l4_wt_vs_aa_cond1_225	4.82591	Promoter (1-2kb)	11	599758	601308	1551	2	ENSDARG00000105326	ENSDART00000173251	-	down
11	646625	646825	201	*	05macs2_bdgdiff/nap1l4_wt_vs_aa_cond1_226	5.8489	Intron (ENSDART00000172834/ENSDARG00000031848; intron 1 of 6)	11	609516	669270	59755	2	ENSDARG00000031848	ENSDART00000172834	pparg	down
11	1498381	1498810	430	*	05macs2_bdgdiff/nap1l4_wt_vs_aa_cond1_227	7.5556	Intron (ENSDART00000050762/ENSDARG00000019304; intron 1 of 12)	11	1422737	1509773	87037	2	ENSDARG00000019304	ENSDART00000050762	phactr3b	down
11	2231847	2232174	328	*	05macs2_bdgdiff/nap1l4_wt_vs_aa_cond1_228	4.17433	Distal Intergenic	11	2217413	2222440	5028	2	ENSDARG00000101308	ENSDART00000162167	smug1	down
11	2849333	2849541	209	*	05macs2_bdgdiff/nap1l4_wt_vs_aa_cond1_229	8.81751	Distal Intergenic	11	2855430	2974067	118638	1	ENSDARG00000009733	ENSDART00000172837	kif21b	down
11	3026938	3027545	608	*	05macs2_bdgdiff/nap1l4_wt_vs_aa_cond1_230	3.54834	Intron (ENSDART00000174539/ENSDARG00000070919; intron 2 of 21)	11	3006124	3195882	189759	1	ENSDARG00000070919	ENSDART00000126071	cpne5b	down
11	3394609	3395049	441	*	05macs2_bdgdiff/nap1l4_wt_vs_aa_cond1_231	5.48098	Exon (ENSDART00000162369/ENSDARG00000099240; exon 21 of 25)	11	3367281	3381343	14063	2	ENSDARG00000020840	ENSDART00000002545	mcrs1	down
11	3444833	3445033	201	*	05macs2_bdgdiff/nap1l4_wt_vs_aa_cond1_232	7.2035	Intron (ENSDART00000162369/ENSDARG00000099240; intron 1 of 24)	11	3385106	3494964	109859	2	ENSDARG00000099240	ENSDART00000162369	acap3b	down
11	6339498	6339720	223	*	05macs2_bdgdiff/nap1l4_wt_vs_aa_cond1_233	3.99081	Distal Intergenic	11	6327978	6328093	116	1	ENSDARG00000107978	ENSDART00000177691	-	down
11	7592991	7593200	210	*	05macs2_bdgdiff/nap1l4_wt_vs_aa_cond1_234	4.66912	Intron (ENSDART00000180977/ENSDARG00000069356; intron 2 of 21)	11	7580155	7737642	157488	1	ENSDARG00000069356	ENSDART00000193386	adgrl2a	down
11	7631515	7631882	368	*	05macs2_bdgdiff/nap1l4_wt_vs_aa_cond1_235	7.9591	Intron (ENSDART00000180977/ENSDARG00000069356; intron 3 of 21)	11	7580155	7737642	157488	1	ENSDARG00000069356	ENSDART00000193386	adgrl2a	down
11	8098540	8098909	370	*	05macs2_bdgdiff/nap1l4_wt_vs_aa_cond1_236	5.0705	Promoter (1-2kb)	11	8056468	8097472	41005	2	ENSDARG00000062973	ENSDART00000160367	ttll7	down
11	9916010	9916312	303	*	05macs2_bdgdiff/nap1l4_wt_vs_aa_cond1_237	3.44913	Intron (ENSDART00000113171/ENSDARG00000077710; intron 2 of 5)	11	9898513	9898630	118	1	ENSDARG00000088199	ENSDART00000117703	-	down
11	11019951	11020187	237	*	05macs2_bdgdiff/nap1l4_wt_vs_aa_cond1_238	4.12842	Promoter (1-2kb)	11	11021396	11075105	53710	1	ENSDARG00000077474	ENSDART00000183674	pla2r1	down
11	11875679	11875910	232	*	05macs2_bdgdiff/nap1l4_wt_vs_aa_cond1_239	6.67639	Promoter (2-3kb)	11	11844123	11878099	33977	2	ENSDARG00000045298	ENSDART00000188314	wipf2a	down
11	13748954	13749422	469	*	05macs2_bdgdiff/nap1l4_wt_vs_aa_cond1_240	5.61077	Intron (ENSDART00000060251/ENSDARG00000041113; intron 7 of 9)	11	13798453	13800802	2350	2	ENSDARG00000104802	ENSDART00000161378	-	down
11	14075292	14075527	236	*	05macs2_bdgdiff/nap1l4_wt_vs_aa_cond1_241	6.86241	Exon (ENSDART00000191962/ENSDARG00000060442; exon 12 of 12)	11	14081540	14082177	638	1	ENSDARG00000097955	ENSDART00000156278	-	down
11	15111781	15112141	361	*	05macs2_bdgdiff/nap1l4_wt_vs_aa_cond1_242	6.29672	Distal Intergenic	11	15068307	15090564	22258	2	ENSDARG00000104204	ENSDART00000162079	slc1a8a	down
11	15114500	15114769	270	*	05macs2_bdgdiff/nap1l4_wt_vs_aa_cond1_243	6.17492	Distal Intergenic	11	15068307	15090564	22258	2	ENSDARG00000104204	ENSDART00000162079	slc1a8a	down
11	15114910	15115689	780	*	05macs2_bdgdiff/nap1l4_wt_vs_aa_cond1_244	7.92803	Distal Intergenic	11	15068307	15090564	22258	2	ENSDARG00000104204	ENSDART00000162079	slc1a8a	down
11	15128713	15128976	264	*	05macs2_bdgdiff/nap1l4_wt_vs_aa_cond1_245	6.82798	Distal Intergenic	11	15068307	15090564	22258	2	ENSDARG00000104204	ENSDART00000162079	slc1a8a	down
11	15135912	15136140	229	*	05macs2_bdgdiff/nap1l4_wt_vs_aa_cond1_246	5.49623	Distal Intergenic	11	15068307	15090564	22258	2	ENSDARG00000104204	ENSDART00000162079	slc1a8a	down
11	15181494	15181858	365	*	05macs2_bdgdiff/nap1l4_wt_vs_aa_cond1_247	4.49653	Distal Intergenic	11	15068307	15090564	22258	2	ENSDARG00000104204	ENSDART00000162079	slc1a8a	down
11	18712008	18712249	242	*	05macs2_bdgdiff/nap1l4_wt_vs_aa_cond1_248	3.77805	Distal Intergenic	11	18704191	18705303	1113	2	ENSDARG00000040764	ENSDART00000059732	id1	down
11	18722593	18722980	388	*	05macs2_bdgdiff/nap1l4_wt_vs_aa_cond1_249	4.47326	Distal Intergenic	11	18704191	18705303	1113	2	ENSDARG00000040764	ENSDART00000059732	id1	down
11	19977944	19978267	324	*	05macs2_bdgdiff/nap1l4_wt_vs_aa_cond1_250	6.41297	Intron (ENSDART00000157394/ENSDARG00000043661; intron 19 of 29)	11	20033066	20033185	120	1	ENSDARG00000100101	ENSDART00000120847	-	down
11	19979898	19980098	201	*	05macs2_bdgdiff/nap1l4_wt_vs_aa_cond1_251	10.0257	Intron (ENSDART00000157394/ENSDARG00000043661; intron 19 of 29)	11	20033066	20033185	120	1	ENSDARG00000100101	ENSDART00000120847	-	down
11	23239366	23239751	386	*	05macs2_bdgdiff/nap1l4_wt_vs_aa_cond1_252	4.5699	Distal Intergenic	11	23205889	23219367	13479	2	ENSDARG00000014358	ENSDART00000003646	optc	down
11	23336137	23336356	220	*	05macs2_bdgdiff/nap1l4_wt_vs_aa_cond1_253	4.47602	Distal Intergenic	11	23327784	23332592	4809	2	ENSDARG00000088933	ENSDART00000125024	golt1a	down
11	23429518	23429767	250	*	05macs2_bdgdiff/nap1l4_wt_vs_aa_cond1_254	3.82787	Intron (ENSDART00000032844/ENSDARG00000020328; intron 1 of 24)	11	23342996	23458792	115797	2	ENSDARG00000020328	ENSDART00000032844	plekha6	down
11	23543143	23543343	201	*	05macs2_bdgdiff/nap1l4_wt_vs_aa_cond1_255	15.3085	Distal Intergenic	11	23569869	23571593	1725	1	ENSDARG00000102574	ENSDART00000163418	-	down
11	23560653	23560853	201	*	05macs2_bdgdiff/nap1l4_wt_vs_aa_cond1_256	44.9174	Distal Intergenic	11	23569869	23571593	1725	1	ENSDARG00000102574	ENSDART00000163418	-	down
11	24077940	24078305	366	*	05macs2_bdgdiff/nap1l4_wt_vs_aa_cond1_257	5.02046	Distal Intergenic	11	24064163	24066022	1860	1	ENSDARG00000097411	ENSDART00000155499	-	down
11	24562739	24562939	201	*	05macs2_bdgdiff/nap1l4_wt_vs_aa_cond1_258	10.8823	Distal Intergenic	11	24580579	24581114	536	1	ENSDARG00000099925	ENSDART00000166588	-	down
11	24859806	24860053	248	*	05macs2_bdgdiff/nap1l4_wt_vs_aa_cond1_259	3.63105	Intron (ENSDART00000167659/ENSDARG00000016753; intron 9 of 23)	11	24851671	24876621	24951	1	ENSDARG00000016753	ENSDART00000167659	ipo9	down
11	24970725	24970961	237	*	05macs2_bdgdiff/nap1l4_wt_vs_aa_cond1_260	10.7522	Promoter (2-3kb)	11	24967771	24967887	117	2	ENSDARG00000105865	ENSDART00000176782	-	down
11	25002529	25002809	281	*	05macs2_bdgdiff/nap1l4_wt_vs_aa_cond1_261	4.63391	Intron (ENSDART00000129211/ENSDARG00000044874; intron 1 of 9)	11	25009643	25025592	15950	1	ENSDARG00000044874	ENSDART00000170743	arhgap46a	down
11	25582150	25582406	257	*	05macs2_bdgdiff/nap1l4_wt_vs_aa_cond1_262	7.20047	Promoter (1-2kb)	11	25583950	25615084	31135	1	ENSDARG00000032856	ENSDART00000111961	ccdc120b	down
11	25582530	25582813	284	*	05macs2_bdgdiff/nap1l4_wt_vs_aa_cond1_263	4.28228	Promoter (1-2kb)	11	25583950	25615084	31135	1	ENSDARG00000032856	ENSDART00000111961	ccdc120b	down
11	26389710	26389910	201	*	05macs2_bdgdiff/nap1l4_wt_vs_aa_cond1_264	10.1567	Intron (ENSDART00000087652/ENSDARG00000075536; intron 1 of 15)	11	26395913	26398030	2118	1	ENSDARG00000075536	ENSDART00000171707	cpne1	down
11	26876337	26876670	334	*	05macs2_bdgdiff/nap1l4_wt_vs_aa_cond1_265	4.55469	Intron (ENSDART00000043091/ENSDARG00000016551; intron 3 of 15)	11	26707262	26832685	125424	2	ENSDARG00000016551	ENSDART00000153519	iqsec1b	down
11	27358860	27359257	398	*	05macs2_bdgdiff/nap1l4_wt_vs_aa_cond1_266	7.42498	Intron (ENSDART00000113707/ENSDARG00000015156; intron 9 of 17)	11	27363990	27364956	967	1	ENSDARG00000015156	ENSDART00000172812	fbln2	down
11	27495549	27495752	204	*	05macs2_bdgdiff/nap1l4_wt_vs_aa_cond1_267	11.137	Exon (ENSDART00000065889/ENSDARG00000044827; exon 3 of 4)	11	27486584	27501027	14444	2	ENSDARG00000044827	ENSDART00000065889	wnt7aa	down
11	27780882	27781082	201	*	05macs2_bdgdiff/nap1l4_wt_vs_aa_cond1_268	5.88125	Promoter (2-3kb)	11	27745618	27778831	33214	2	ENSDARG00000006775	ENSDART00000023823	cass4	down
11	27847821	27848027	207	*	05macs2_bdgdiff/nap1l4_wt_vs_aa_cond1_269	4.66069	Intron (ENSDART00000182136/ENSDARG00000077215; intron 10 of 23)	11	27834614	27838621	4008	2	ENSDARG00000077215	ENSDART00000173087	eif4g3a	down
11	28187530	28187818	289	*	05macs2_bdgdiff/nap1l4_wt_vs_aa_cond1_270	10.2008	Intron (ENSDART00000169360/ENSDARG00000021539; intron 1 of 15)	11	28166165	28421094	254930	1	ENSDARG00000021539	ENSDART00000192311	ephb2b	down
11	28239290	28239493	204	*	05macs2_bdgdiff/nap1l4_wt_vs_aa_cond1_271	4.83843	Intron (ENSDART00000169360/ENSDARG00000021539; intron 1 of 15)	11	28218141	28424186	206046	1	ENSDARG00000021539	ENSDART00000043756	ephb2b	down
11	30367710	30367923	214	*	05macs2_bdgdiff/nap1l4_wt_vs_aa_cond1_272	5.78439	Promoter (2-3kb)	11	30355442	30364847	9406	2	ENSDARG00000055976	ENSDART00000078387	pecr	down
11	30494335	30494561	227	*	05macs2_bdgdiff/nap1l4_wt_vs_aa_cond1_273	7.52698	Intron (ENSDART00000101667/ENSDARG00000087742; intron 1 of 33)	11	30424226	30508791	84566	2	ENSDARG00000087742	ENSDART00000155877	map4k3a	down
11	31060803	31061003	201	*	05macs2_bdgdiff/nap1l4_wt_vs_aa_cond1_274	7.39637	Distal Intergenic	11	31047854	31055288	7435	1	ENSDARG00000100787	ENSDART00000172606	-	down
11	31104188	31104615	428	*	05macs2_bdgdiff/nap1l4_wt_vs_aa_cond1_275	18.3799	Distal Intergenic	11	31121340	31133573	12234	1	ENSDARG00000114081	ENSDART00000185172	LOC110440104	down
11	33828372	33828572	201	*	05macs2_bdgdiff/nap1l4_wt_vs_aa_cond1_276	3.75281	Intron (ENSDART00000109418/ENSDARG00000003974; intron 3 of 12)	11	33818189	33827111	8923	1	ENSDARG00000003974	ENSDART00000015021	spoplb	down
11	33871979	33872266	288	*	05macs2_bdgdiff/nap1l4_wt_vs_aa_cond1_277	3.87091	3' UTR	11	33864502	33868908	4407	2	ENSDARG00000101271	ENSDART00000171439	si:ch211-227n13.3	down
11	35141417	35142130	714	*	05macs2_bdgdiff/nap1l4_wt_vs_aa_cond1_278	7.04661	Distal Intergenic	11	35162825	35171162	8338	2	ENSDARG00000011262	ENSDART00000017393	traip	down
11	35676713	35677014	302	*	05macs2_bdgdiff/nap1l4_wt_vs_aa_cond1_279	6.86392	Distal Intergenic	11	35725245	35741444	16200	2	ENSDARG00000117750	ENSDART00000194686	-	down
11	37486034	37486366	333	*	05macs2_bdgdiff/nap1l4_wt_vs_aa_cond1_280	5.75838	Intron (ENSDART00000109753/ENSDARG00000079161; intron 1 of 10)	11	37431693	37509001	77309	2	ENSDARG00000079161	ENSDART00000109753	bsnb	down
11	37548310	37548744	435	*	05macs2_bdgdiff/nap1l4_wt_vs_aa_cond1_281	4.16273	Promoter (<=1kb)	11	37439687	37548711	109025	2	ENSDARG00000079161	ENSDART00000127184	bsnb	down
11	37711716	37711916	201	*	05macs2_bdgdiff/nap1l4_wt_vs_aa_cond1_282	7.06191	Exon (ENSDART00000177280/ENSDARG00000008542; exon 2 of 2)	11	37708384	37717709	9326	2	ENSDARG00000008542	ENSDART00000177280	yod1	down
11	38897164	38897452	289	*	05macs2_bdgdiff/nap1l4_wt_vs_aa_cond1_283	4.83651	Promoter (2-3kb)	11	38893819	38899816	5998	2	ENSDARG00000095098	ENSDART00000141515	-	down
11	38926105	38926422	318	*	05macs2_bdgdiff/nap1l4_wt_vs_aa_cond1_284	4.7023	Promoter (1-2kb)	11	38922744	38924944	2201	2	ENSDARG00000095576	ENSDART00000133077	-	down
11	38926648	38927026	379	*	05macs2_bdgdiff/nap1l4_wt_vs_aa_cond1_285	6.19372	Promoter (1-2kb)	11	38922744	38924944	2201	2	ENSDARG00000095576	ENSDART00000133077	-	down
11	39069494	39069735	242	*	05macs2_bdgdiff/nap1l4_wt_vs_aa_cond1_286	3.89011	Distal Intergenic	11	39077610	39083043	5434	1	ENSDARG00000104449	ENSDART00000168214	-	down
11	39215863	39216234	372	*	05macs2_bdgdiff/nap1l4_wt_vs_aa_cond1_287	4.26412	Distal Intergenic	11	39167846	39202915	35070	2	ENSDARG00000071208	ENSDART00000105133	wnt4	down
11	40850391	40850678	288	*	05macs2_bdgdiff/nap1l4_wt_vs_aa_cond1_288	7.02283	Distal Intergenic	11	40858654	40860470	1817	2	ENSDARG00000105488	ENSDART00000172917	-	down
11	41915359	41916019	661	*	05macs2_bdgdiff/nap1l4_wt_vs_aa_cond1_289	5.3999	Intron (ENSDART00000161605/ENSDARG00000102911; intron 3 of 8)	11	41936435	41960276	23842	1	ENSDARG00000038207	ENSDART00000173103	aldh4a1	down
11	42939246	42939446	201	*	05macs2_bdgdiff/nap1l4_wt_vs_aa_cond1_290	6.3268	Intron (ENSDART00000181160/ENSDARG00000102755; intron 27 of 30)	11	42910904	42918971	8068	2	ENSDARG00000036424	ENSDART00000052912	pcdh20	down
11	43146969	43147255	287	*	05macs2_bdgdiff/nap1l4_wt_vs_aa_cond1_291	4.35515	Exon (ENSDART00000164700/ENSDARG00000102883; exon 28 of 34)	11	43135199	43137712	2514	2	ENSDARG00000105428	ENSDART00000173089	-	down
11	43345512	43345806	295	*	05macs2_bdgdiff/nap1l4_wt_vs_aa_cond1_292	4.37416	Distal Intergenic	11	43363075	43368382	5308	1	ENSDARG00000114395	ENSDART00000179934	-	down
11	43954579	43956045	1467	*	05macs2_bdgdiff/nap1l4_wt_vs_aa_cond1_293	11.7338	Distal Intergenic	11	43948091	43948885	795	2	ENSDARG00000103892	ENSDART00000164522	LOC100332902	down
11	43977088	43977486	399	*	05macs2_bdgdiff/nap1l4_wt_vs_aa_cond1_294	7.87931	Distal Intergenic	11	43948091	43948885	795	2	ENSDARG00000103892	ENSDART00000164522	LOC100332902	down
11	44106065	44106356	292	*	05macs2_bdgdiff/nap1l4_wt_vs_aa_cond1_295	5.00759	Promoter (2-3kb)	11	44100339	44108669	8331	2	ENSDARG00000117425	ENSDART00000194920	-	down
11	44295242	44295544	303	*	05macs2_bdgdiff/nap1l4_wt_vs_aa_cond1_296	4.03152	Intron (ENSDART00000191417/ENSDARG00000115383; intron 8 of 9)	11	44300548	44309032	8485	1	ENSDARG00000116101	ENSDART00000191626	-	down
11	44306828	44307336	509	*	05macs2_bdgdiff/nap1l4_wt_vs_aa_cond1_297	11.4996	Intron (ENSDART00000191417/ENSDARG00000115383; intron 8 of 9)	11	44300548	44309032	8485	1	ENSDARG00000116101	ENSDART00000191626	-	down
11	44407478	44407814	337	*	05macs2_bdgdiff/nap1l4_wt_vs_aa_cond1_298	7.33201	Promoter (2-3kb)	11	44400864	44409856	8993	2	ENSDARG00000104853	ENSDART00000162886	il1rapl1b	down
11	44674282	44674628	347	*	05macs2_bdgdiff/nap1l4_wt_vs_aa_cond1_299	7.31829	Distal Intergenic	11	44637516	44647315	9800	2	ENSDARG00000103566	ENSDART00000158939	tomm20b	down
11	44958727	44959093	367	*	05macs2_bdgdiff/nap1l4_wt_vs_aa_cond1_300	4.63887	Intron (ENSDART00000190972/ENSDARG00000103158; intron 6 of 10)	11	44937205	44945636	8432	2	ENSDARG00000101465	ENSDART00000157658	-	down
11	45012027	45012234	208	*	05macs2_bdgdiff/nap1l4_wt_vs_aa_cond1_301	5.22919	Distal Intergenic	11	44953931	44999858	45928	2	ENSDARG00000103158	ENSDART00000167759	ldb1b	down
11	45413134	45413619	486	*	05macs2_bdgdiff/nap1l4_wt_vs_aa_cond1_302	11.5567	Intron (ENSDART00000182042/ENSDARG00000103831; intron 1 of 11)	11	45401608	45420212	18605	2	ENSDARG00000103831	ENSDART00000182042	ankrd13c	down
12	22741	23111	371	*	05macs2_bdgdiff/nap1l4_wt_vs_aa_cond1_303	4.08982	Distal Intergenic	12	9059	11570	2512	2	ENSDARG00000115501	ENSDART00000186179	shisa6	down
12	23212	23602	391	*	05macs2_bdgdiff/nap1l4_wt_vs_aa_cond1_304	4.57153	Distal Intergenic	12	9059	11570	2512	2	ENSDARG00000115501	ENSDART00000186179	shisa6	down
12	90036	90601	566	*	05macs2_bdgdiff/nap1l4_wt_vs_aa_cond1_305	7.4011	Distal Intergenic	12	118704	124264	5561	2	ENSDARG00000112433	ENSDART00000181551	-	down
12	107821	108378	558	*	05macs2_bdgdiff/nap1l4_wt_vs_aa_cond1_306	9.64521	Distal Intergenic	12	118704	124264	5561	2	ENSDARG00000112433	ENSDART00000181551	-	down
12	207230	207473	244	*	05macs2_bdgdiff/nap1l4_wt_vs_aa_cond1_307	4.18393	Exon (ENSDART00000083574/ENSDARG00000076357; exon 7 of 12)	12	204095	212843	8749	2	ENSDARG00000076357	ENSDART00000083574	-	down
12	923299	923502	204	*	05macs2_bdgdiff/nap1l4_wt_vs_aa_cond1_308	5.02531	Promoter (<=1kb)	12	899223	924220	24998	2	ENSDARG00000078142	ENSDART00000183918	spag9b	down
12	1247565	1247767	203	*	05macs2_bdgdiff/nap1l4_wt_vs_aa_cond1_309	9.54746	Distal Intergenic	12	1286642	1386682	100041	1	ENSDARG00000103614	ENSDART00000157467	-	down
12	1298261	1298514	254	*	05macs2_bdgdiff/nap1l4_wt_vs_aa_cond1_310	5.86724	Intron (ENSDART00000157467/ENSDARG00000103614; intron 4 of 12)	12	1286642	1386682	100041	1	ENSDARG00000103614	ENSDART00000157467	-	down
12	1692818	1693164	347	*	05macs2_bdgdiff/nap1l4_wt_vs_aa_cond1_311	4.94441	Promoter (<=1kb)	12	1693014	1694053	1040	2	ENSDARG00000102875	ENSDART00000169370	-	down
12	1705544	1705852	309	*	05macs2_bdgdiff/nap1l4_wt_vs_aa_cond1_312	4.91045	Intron (ENSDART00000184575/ENSDARG00000098194; intron 5 of 8)	12	1693014	1694053	1040	2	ENSDARG00000102875	ENSDART00000169370	-	down
12	2085374	2085677	304	*	05macs2_bdgdiff/nap1l4_wt_vs_aa_cond1_313	3.99309	Distal Intergenic	12	1947882	1951284	3403	2	ENSDARG00000003293	ENSDART00000127937	sox9a	down
12	2202987	2203329	343	*	05macs2_bdgdiff/nap1l4_wt_vs_aa_cond1_314	5.85948	Distal Intergenic	12	2381213	2401234	20022	1	ENSDARG00000111342	ENSDART00000188007	-	down
12	2379229	2379492	264	*	05macs2_bdgdiff/nap1l4_wt_vs_aa_cond1_315	3.89926	Promoter (1-2kb)	12	2381213	2401234	20022	1	ENSDARG00000111342	ENSDART00000188007	-	down
12	2446586	2446939	354	*	05macs2_bdgdiff/nap1l4_wt_vs_aa_cond1_316	4.60251	Promoter (<=1kb)	12	2446837	2492470	45634	1	ENSDARG00000076434	ENSDART00000112032	si:dkey-191m6.4	down
12	3396723	3397017	295	*	05macs2_bdgdiff/nap1l4_wt_vs_aa_cond1_317	6.24311	Intron (ENSDART00000175918/ENSDARG00000107441; intron 3 of 26)	12	3314504	3453589	139086	2	ENSDARG00000107441	ENSDART00000175918	tanc2b	down
12	3449972	3450172	201	*	05macs2_bdgdiff/nap1l4_wt_vs_aa_cond1_318	5.96582	Intron (ENSDART00000175918/ENSDARG00000107441; intron 2 of 26)	12	3314504	3453589	139086	2	ENSDARG00000107441	ENSDART00000175918	tanc2b	down
12	3510640	3510841	202	*	05macs2_bdgdiff/nap1l4_wt_vs_aa_cond1_319	4.98449	Distal Intergenic	12	3314504	3453589	139086	2	ENSDARG00000107441	ENSDART00000175918	tanc2b	down
12	3549085	3549441	357	*	05macs2_bdgdiff/nap1l4_wt_vs_aa_cond1_320	6.48828	Distal Intergenic	12	3571770	3574657	2888	1	ENSDARG00000100585	ENSDART00000164707	coa3a	down
12	4620926	4621131	206	*	05macs2_bdgdiff/nap1l4_wt_vs_aa_cond1_321	7.54919	Exon (ENSDART00000110514/ENSDARG00000074229; exon 4 of 15)	12	4601330	4632519	31190	2	ENSDARG00000074229	ENSDART00000110514	prr12a	down
12	4814275	4814547	273	*	05macs2_bdgdiff/nap1l4_wt_vs_aa_cond1_322	3.91763	Distal Intergenic	12	4817962	4835378	17417	2	ENSDARG00000075022	ENSDART00000172093	-	down
12	4817085	4817285	201	*	05macs2_bdgdiff/nap1l4_wt_vs_aa_cond1_323	4.3211	Distal Intergenic	12	4817962	4835378	17417	2	ENSDARG00000075022	ENSDART00000172093	-	down
12	5049835	5050155	321	*	05macs2_bdgdiff/nap1l4_wt_vs_aa_cond1_324	3.66803	Promoter (1-2kb)	12	5051562	5051697	136	1	ENSDARG00000114453	ENSDART00000161237	-	down
12	5158272	5158506	235	*	05macs2_bdgdiff/nap1l4_wt_vs_aa_cond1_325	11.0358	Intron (ENSDART00000161988/ENSDARG00000102615; intron 12 of 13)	12	5129245	5154099	24855	1	ENSDARG00000100397	ENSDART00000169073	pde6c	down
12	5245364	5245582	219	*	05macs2_bdgdiff/nap1l4_wt_vs_aa_cond1_326	9.88629	Distal Intergenic	12	5251647	5394505	142859	1	ENSDARG00000087921	ENSDART00000124097	plce1	down
12	5737512	5737776	265	*	05macs2_bdgdiff/nap1l4_wt_vs_aa_cond1_327	4.59344	Distal Intergenic	12	5719616	5728755	9140	2	ENSDARG00000071560	ENSDART00000105887	dlx4b	down
12	5922616	5922824	209	*	05macs2_bdgdiff/nap1l4_wt_vs_aa_cond1_328	4.71895	Intron (ENSDART00000153286/ENSDARG00000096779; intron 1 of 2)	12	5842639	5972298	129660	2	ENSDARG00000096779	ENSDART00000153286	-	down
12	6101146	6101420	275	*	05macs2_bdgdiff/nap1l4_wt_vs_aa_cond1_329	6.34395	Promoter (1-2kb)	12	6102471	6113343	10873	1	ENSDARG00000029621	ENSDART00000164885	sgms1b	down
12	7617906	7618123	218	*	05macs2_bdgdiff/nap1l4_wt_vs_aa_cond1_330	4.03583	Intron (ENSDART00000126712/ENSDARG00000017595; intron 7 of 8)	12	7589193	7607114	17922	2	ENSDARG00000104687	ENSDART00000158095	slc16a9b	down
12	7650253	7650453	201	*	05macs2_bdgdiff/nap1l4_wt_vs_aa_cond1_331	5.63244	Distal Intergenic	12	7653863	7655322	1460	2	ENSDARG00000110151	ENSDART00000181162	-	down
12	8515383	8515743	361	*	05macs2_bdgdiff/nap1l4_wt_vs_aa_cond1_332	7.01269	Distal Intergenic	12	8509640	8511185	1546	2	ENSDARG00000116094	ENSDART00000179910	-	down
12	8623924	8624160	237	*	05macs2_bdgdiff/nap1l4_wt_vs_aa_cond1_333	5.02288	Exon (ENSDART00000113148/ENSDARG00000079939; exon 11 of 27)	12	8590929	8595364	4436	2	ENSDARG00000079939	ENSDART00000152738	jmjd1cb	down
12	8896653	8896961	309	*	05macs2_bdgdiff/nap1l4_wt_vs_aa_cond1_334	4.22432	Distal Intergenic	12	8860193	8860307	115	2	ENSDARG00000109216	ENSDART00000191759	-	down
12	9234110	9234878	769	*	05macs2_bdgdiff/nap1l4_wt_vs_aa_cond1_335	23.7373	Distal Intergenic	12	9250107	9252051	1945	1	ENSDARG00000071745	ENSDART00000152249	-	down
12	11376353	11376557	205	*	05macs2_bdgdiff/nap1l4_wt_vs_aa_cond1_336	8.6775	Distal Intergenic	12	11359201	11363061	3861	1	ENSDARG00000089828	ENSDART00000148545	si:rp71-19m20.1	down
12	12083370	12083657	288	*	05macs2_bdgdiff/nap1l4_wt_vs_aa_cond1_337	5.33506	Distal Intergenic	12	12112384	12833736	721353	1	ENSDARG00000044161	ENSDART00000152431	grid1b	down
12	12195471	12195772	302	*	05macs2_bdgdiff/nap1l4_wt_vs_aa_cond1_338	4.23333	Intron (ENSDART00000152431/ENSDARG00000044161; intron 2 of 16)	12	12112384	12833736	721353	1	ENSDARG00000044161	ENSDART00000152431	grid1b	down
12	12217686	12217910	225	*	05macs2_bdgdiff/nap1l4_wt_vs_aa_cond1_339	7.53792	Intron (ENSDART00000152431/ENSDARG00000044161; intron 2 of 16)	12	12112384	12833736	721353	1	ENSDARG00000044161	ENSDART00000152431	grid1b	down
12	12495269	12495643	375	*	05macs2_bdgdiff/nap1l4_wt_vs_aa_cond1_340	7.28089	Intron (ENSDART00000152431/ENSDARG00000044161; intron 2 of 16)	12	12613335	12613451	117	1	ENSDARG00000107646	ENSDART00000179575	-	down
12	13447630	13448091	462	*	05macs2_bdgdiff/nap1l4_wt_vs_aa_cond1_341	5.82859	Intron (ENSDART00000167977/ENSDARG00000061990; intron 9 of 15)	12	13457237	13457356	120	1	ENSDARG00000083693	ENSDART00000119093	-	down
12	13961830	13962030	201	*	05macs2_bdgdiff/nap1l4_wt_vs_aa_cond1_342	4.26651	Exon (ENSDART00000066368/ENSDARG00000045130; exon 2 of 2)	12	13961268	13966184	4917	2	ENSDARG00000045130	ENSDART00000066368	klhl11	down
12	14695847	14696149	303	*	05macs2_bdgdiff/nap1l4_wt_vs_aa_cond1_343	4.01122	Intron (ENSDART00000115237/ENSDARG00000079128; intron 9 of 11)	12	14676349	14703429	27081	1	ENSDARG00000079128	ENSDART00000143401	becn1	down
12	14796827	14797038	212	*	05macs2_bdgdiff/nap1l4_wt_vs_aa_cond1_344	8.0249	Distal Intergenic	12	14676349	14703429	27081	1	ENSDARG00000079128	ENSDART00000143401	becn1	down
12	14907219	14907422	204	*	05macs2_bdgdiff/nap1l4_wt_vs_aa_cond1_345	10.7811	Distal Intergenic	12	14920088	14922955	2868	2	ENSDARG00000016854	ENSDART00000002078	neurod2	down
12	15161490	15161733	244	*	05macs2_bdgdiff/nap1l4_wt_vs_aa_cond1_346	4.85334	Intron (ENSDART00000125552/ENSDARG00000040712; intron 1 of 7)	12	15165736	15195868	30133	1	ENSDARG00000040712	ENSDART00000180398	adprh	down
12	16009575	16009780	206	*	05macs2_bdgdiff/nap1l4_wt_vs_aa_cond1_347	8.62256	Distal Intergenic	12	16062560	16084835	22276	2	ENSDARG00000062672	ENSDART00000090881	kcnj19b	down
12	16010817	16011080	264	*	05macs2_bdgdiff/nap1l4_wt_vs_aa_cond1_348	4.88246	Distal Intergenic	12	16062560	16084835	22276	2	ENSDARG00000062672	ENSDART00000090881	kcnj19b	down
12	16011855	16012122	268	*	05macs2_bdgdiff/nap1l4_wt_vs_aa_cond1_349	3.89922	Distal Intergenic	12	16062560	16084835	22276	2	ENSDARG00000062672	ENSDART00000090881	kcnj19b	down
12	16384877	16385119	243	*	05macs2_bdgdiff/nap1l4_wt_vs_aa_cond1_350	5.94787	Distal Intergenic	12	16332416	16380961	48546	2	ENSDARG00000061194	ENSDART00000086984	hectd2	down
12	17309383	17309629	247	*	05macs2_bdgdiff/nap1l4_wt_vs_aa_cond1_351	3.78971	Intron (ENSDART00000014536/ENSDARG00000012453; intron 6 of 6)	12	17345550	17345667	118	1	ENSDARG00000084018	ENSDART00000119418	-	down
12	17980689	17980948	260	*	05macs2_bdgdiff/nap1l4_wt_vs_aa_cond1_352	4.51398	Intron (ENSDART00000172062/ENSDARG00000100623; intron 30 of 70)	12	17933775	18104154	170380	1	ENSDARG00000100623	ENSDART00000186047	trrap	down
12	18618826	18619032	207	*	05macs2_bdgdiff/nap1l4_wt_vs_aa_cond1_353	7.48077	Intron (ENSDART00000134944/ENSDARG00000095603; intron 7 of 22)	12	18606140	18656238	50099	1	ENSDARG00000095603	ENSDART00000161128	grid2ipb	down
12	18673355	18673580	226	*	05macs2_bdgdiff/nap1l4_wt_vs_aa_cond1_354	5.82345	Distal Intergenic	12	18681423	18699622	18200	1	ENSDARG00000045156	ENSDART00000152948	rgs9b	down
12	20524017	20524267	251	*	05macs2_bdgdiff/nap1l4_wt_vs_aa_cond1_355	5.64474	Distal Intergenic	12	20506197	20508359	2163	1	ENSDARG00000089747	ENSDART00000153010	-	down
12	20737992	20738203	212	*	05macs2_bdgdiff/nap1l4_wt_vs_aa_cond1_356	3.87001	Intron (ENSDART00000131883/ENSDARG00000043818; intron 6 of 20)	12	20700961	20784963	84003	1	ENSDARG00000043818	ENSDART00000016099	caskin2	down
12	21764778	21765003	226	*	05macs2_bdgdiff/nap1l4_wt_vs_aa_cond1_357	4.88277	Distal Intergenic	12	21794002	21794116	115	1	ENSDARG00000109266	ENSDART00000185261	-	down
12	23472565	23472797	233	*	05macs2_bdgdiff/nap1l4_wt_vs_aa_cond1_358	4.22132	Intron (ENSDART00000134063/ENSDARG00000092599; intron 3 of 4)	12	23454729	23585894	131166	1	ENSDARG00000092599	ENSDART00000134063	-	down
12	24845690	24845895	206	*	05macs2_bdgdiff/nap1l4_wt_vs_aa_cond1_359	5.20472	Intron (ENSDART00000153436/ENSDARG00000061631; intron 21 of 21)	12	24852261	24854777	2517	2	ENSDARG00000061631	ENSDART00000153385	fbxo11b	down
12	25795589	25795798	210	*	05macs2_bdgdiff/nap1l4_wt_vs_aa_cond1_360	3.6268	Intron (ENSDART00000024415/ENSDARG00000008697; intron 4 of 15)	12	25775814	25829018	53205	1	ENSDARG00000008697	ENSDART00000149198	epas1a	down
12	26276621	26276830	210	*	05macs2_bdgdiff/nap1l4_wt_vs_aa_cond1_361	4.77908	Intron (ENSDART00000152941/ENSDARG00000077749; intron 2 of 13)	12	26221999	26241810	19812	2	ENSDARG00000077749	ENSDART00000180335	usp54b	down
12	26307371	26307624	254	*	05macs2_bdgdiff/nap1l4_wt_vs_aa_cond1_362	7.80479	Intron (ENSDART00000152941/ENSDARG00000077749; intron 2 of 13)	12	26221999	26241810	19812	2	ENSDARG00000077749	ENSDART00000180335	usp54b	down
12	29821817	29822265	449	*	05macs2_bdgdiff/nap1l4_wt_vs_aa_cond1_363	5.4591	Distal Intergenic	12	29811844	29811960	117	1	ENSDARG00000115156	ENSDART00000175386	-	down
12	31588894	31589478	585	*	05macs2_bdgdiff/nap1l4_wt_vs_aa_cond1_364	5.61465	Distal Intergenic	12	31608905	31612987	4083	1	ENSDARG00000096720	ENSDART00000152874	-	down
12	32887030	32887265	236	*	05macs2_bdgdiff/nap1l4_wt_vs_aa_cond1_365	4.72974	Intron (ENSDART00000175712/ENSDARG00000010083; intron 2 of 13)	12	32951782	32951896	115	1	ENSDARG00000110350	ENSDART00000189542	-	down
12	34718597	34718807	211	*	05macs2_bdgdiff/nap1l4_wt_vs_aa_cond1_366	4.32633	Promoter (2-3kb)	12	34563174	34716037	152864	2	ENSDARG00000080009	ENSDART00000152876	bahcc1b	down
12	34742050	34742263	214	*	05macs2_bdgdiff/nap1l4_wt_vs_aa_cond1_367	5.45042	Intron (ENSDART00000153418/ENSDARG00000080009; intron 1 of 1)	12	34732262	34733438	1177	1	ENSDARG00000100121	ENSDART00000169634	-	down
12	35021454	35021663	210	*	05macs2_bdgdiff/nap1l4_wt_vs_aa_cond1_368	12.8185	Promoter (<=1kb)	12	35021516	35021614	99	2	ENSDARG00000084772	ENSDART00000120172	-	down
12	39575413	39575681	269	*	05macs2_bdgdiff/nap1l4_wt_vs_aa_cond1_369	4.57929	Distal Intergenic	12	39503564	39503678	115	1	ENSDARG00000115212	ENSDART00000180103	-	down
12	41855429	41855983	555	*	05macs2_bdgdiff/nap1l4_wt_vs_aa_cond1_370	36.8847	Distal Intergenic	12	41764153	41764276	124	2	ENSDARG00000099944	ENSDART00000168967	-	down
12	41893900	41894239	340	*	05macs2_bdgdiff/nap1l4_wt_vs_aa_cond1_371	7.19046	Distal Intergenic	12	41991635	42199254	207620	1	ENSDARG00000109963	ENSDART00000186161	tcerg1l	down
12	42428248	42428450	203	*	05macs2_bdgdiff/nap1l4_wt_vs_aa_cond1_372	6.64643	Distal Intergenic	12	42436328	42579480	143153	1	ENSDARG00000100244	ENSDART00000167324	ebf3a	down
12	43034724	43034928	205	*	05macs2_bdgdiff/nap1l4_wt_vs_aa_cond1_373	13.6492	Distal Intergenic	12	43108661	43138755	30095	1	ENSDARG00000117328	ENSDART00000194964	-	down
12	43948758	43949201	444	*	05macs2_bdgdiff/nap1l4_wt_vs_aa_cond1_374	5.65033	Intron (ENSDART00000162397/ENSDARG00000113076; intron 6 of 6)	12	43852970	43982343	129374	2	ENSDARG00000100106	ENSDART00000161539	-	down
12	44449370	44449662	293	*	05macs2_bdgdiff/nap1l4_wt_vs_aa_cond1_375	12.1383	Intron (ENSDART00000162888/ENSDARG00000099093; intron 35 of 48)	12	44330624	44350030	19407	2	ENSDARG00000117310	ENSDART00000194829	-	down
12	44674325	44674536	212	*	05macs2_bdgdiff/nap1l4_wt_vs_aa_cond1_376	3.93823	Intron (ENSDART00000162888/ENSDARG00000099093; intron 23 of 48)	12	44626890	44627007	118	1	ENSDARG00000085985	ENSDART00000121385	-	down
12	44804440	44804747	308	*	05macs2_bdgdiff/nap1l4_wt_vs_aa_cond1_377	5.86919	Distal Intergenic	12	44362897	44759246	396350	2	ENSDARG00000099093	ENSDART00000162888	dock1	down
12	45228050	45228256	207	*	05macs2_bdgdiff/nap1l4_wt_vs_aa_cond1_378	4.31129	Exon (ENSDART00000154859/ENSDARG00000077098; exon 6 of 8)	12	45238292	45257211	18920	1	ENSDARG00000039667	ENSDART00000057983	mrpl38	down
12	45664582	45664967	386	*	05macs2_bdgdiff/nap1l4_wt_vs_aa_cond1_379	8.28851	Exon (ENSDART00000124455/ENSDARG00000005284; exon 3 of 5)	12	45661810	45669050	7241	2	ENSDARG00000005284	ENSDART00000124455	fbxl15	down
12	45673132	45673403	272	*	05macs2_bdgdiff/nap1l4_wt_vs_aa_cond1_380	8.18158	Distal Intergenic	12	45676667	45688953	12287	1	ENSDARG00000003077	ENSDART00000016553	gpx9	down
12	45720605	45720971	367	*	05macs2_bdgdiff/nap1l4_wt_vs_aa_cond1_381	5.98771	Distal Intergenic	12	45748117	45748861	745	2	ENSDARG00000096683	ENSDART00000153349	-	down
12	46631238	46631462	225	*	05macs2_bdgdiff/nap1l4_wt_vs_aa_cond1_382	6.47235	3' UTR	12	46634736	46679477	44742	1	ENSDARG00000010673	ENSDART00000008009	trim16	down
12	47063245	47063529	285	*	05macs2_bdgdiff/nap1l4_wt_vs_aa_cond1_383	3.99198	Intron (ENSDART00000186506/ENSDARG00000060257; intron 4 of 9)	12	47050989	47072007	21019	1	ENSDARG00000060257	ENSDART00000084714	zranb1a	down
12	47063914	47064198	285	*	05macs2_bdgdiff/nap1l4_wt_vs_aa_cond1_384	3.3404	Exon (ENSDART00000186506/ENSDARG00000060257; exon 5 of 10)	12	47050989	47072007	21019	1	ENSDARG00000060257	ENSDART00000084714	zranb1a	down
12	47135186	47135422	237	*	05macs2_bdgdiff/nap1l4_wt_vs_aa_cond1_385	3.65293	Distal Intergenic	12	47122104	47123266	1163	1	ENSDARG00000109259	ENSDART00000184248	-	down
12	47245270	47245616	347	*	05macs2_bdgdiff/nap1l4_wt_vs_aa_cond1_386	6.04969	Intron (ENSDART00000180811/ENSDARG00000098856; intron 33 of 90)	12	47280839	47456979	176141	1	ENSDARG00000098856	ENSDART00000187574	ryr2a	down
12	48173929	48174130	202	*	05macs2_bdgdiff/nap1l4_wt_vs_aa_cond1_387	5.83766	Intron (ENSDART00000184384/ENSDARG00000098946; intron 1 of 17)	12	48094278	48168135	73858	2	ENSDARG00000098946	ENSDART00000186624	pald1a	down
12	48239238	48239545	308	*	05macs2_bdgdiff/nap1l4_wt_vs_aa_cond1_388	3.44552	Promoter (2-3kb)	12	48241841	48267866	26026	1	ENSDARG00000099933	ENSDART00000168616	ppa1a	down
12	48523561	48523767	207	*	05macs2_bdgdiff/nap1l4_wt_vs_aa_cond1_389	6.30588	Intron (ENSDART00000158157/ENSDARG00000104549; intron 11 of 17)	12	48511605	48538302	26698	1	ENSDARG00000104549	ENSDART00000168389	arhgap44b	down
12	48529013	48529551	539	*	05macs2_bdgdiff/nap1l4_wt_vs_aa_cond1_390	4.17287	Intron (ENSDART00000158157/ENSDARG00000104549; intron 16 of 17)	12	48511605	48538302	26698	1	ENSDARG00000104549	ENSDART00000168389	arhgap44b	down
12	48795513	48795720	208	*	05macs2_bdgdiff/nap1l4_wt_vs_aa_cond1_391	7.88616	Exon (ENSDART00000158348/ENSDARG00000102279; exon 10 of 17)	12	48803098	48811125	8028	1	ENSDARG00000052842	ENSDART00000074768	ppifb	down
12	48823433	48823638	206	*	05macs2_bdgdiff/nap1l4_wt_vs_aa_cond1_392	5.7506	Intron (ENSDART00000149089/ENSDARG00000002632; intron 1 of 14)	12	48816160	48825502	9343	1	ENSDARG00000002632	ENSDART00000152846	anxa11b	down
12	48846472	48846735	264	*	05macs2_bdgdiff/nap1l4_wt_vs_aa_cond1_393	4.98217	Intron (ENSDART00000109315/ENSDARG00000090949; intron 2 of 31)	12	48851381	48881716	30336	1	ENSDARG00000090949	ENSDART00000187241	dlg5b.1	down
12	48855982	48856197	216	*	05macs2_bdgdiff/nap1l4_wt_vs_aa_cond1_394	5.57251	Intron (ENSDART00000109315/ENSDARG00000090949; intron 7 of 31)	12	48851415	48881918	30504	1	ENSDARG00000090949	ENSDART00000187796	dlg5b.1	down
12	48956723	48957259	537	*	05macs2_bdgdiff/nap1l4_wt_vs_aa_cond1_395	23.6279	Distal Intergenic	12	48958913	48960308	1396	2	ENSDARG00000107527	ENSDART00000176247	slc18a3b	down
12	48994180	48994490	311	*	05macs2_bdgdiff/nap1l4_wt_vs_aa_cond1_396	7.60843	Promoter (1-2kb)	12	48979060	48992527	13468	2	ENSDARG00000104756	ENSDART00000169696	LOC108191765	down
12	49003534	49003792	259	*	05macs2_bdgdiff/nap1l4_wt_vs_aa_cond1_397	5.19516	Promoter (2-3kb)	12	49006048	49012695	6648	1	ENSDARG00000116042	ENSDART00000184102	chst3b	down
12	49032458	49032672	215	*	05macs2_bdgdiff/nap1l4_wt_vs_aa_cond1_398	10.768	Promoter (<=1kb)	12	49003489	49032899	29411	2	ENSDARG00000098983	ENSDART00000159356	-	down
12	49101107	49101373	267	*	05macs2_bdgdiff/nap1l4_wt_vs_aa_cond1_399	4.00725	Promoter (<=1kb)	12	49100365	49102223	1859	1	ENSDARG00000102972	ENSDART00000171905	-	down
12	49101527	49101762	236	*	05macs2_bdgdiff/nap1l4_wt_vs_aa_cond1_400	4.35551	Promoter (1-2kb)	12	49100365	49102223	1859	1	ENSDARG00000102972	ENSDART00000171905	-	down
12	49115388	49115704	317	*	05macs2_bdgdiff/nap1l4_wt_vs_aa_cond1_401	9.17015	Promoter (<=1kb)	12	49114483	49118403	3921	1	ENSDARG00000116119	ENSDART00000181696	LOC100537679	down
12	49115910	49116250	341	*	05macs2_bdgdiff/nap1l4_wt_vs_aa_cond1_402	6.48756	Promoter (1-2kb)	12	49114483	49118403	3921	1	ENSDARG00000116119	ENSDART00000181696	LOC100537679	down
12	49154096	49154321	226	*	05macs2_bdgdiff/nap1l4_wt_vs_aa_cond1_403	8.18796	Promoter (<=1kb)	12	49153888	49154934	1047	2	ENSDARG00000096716	ENSDART00000153363	hmx3b	down
12	49161246	49161629	384	*	05macs2_bdgdiff/nap1l4_wt_vs_aa_cond1_404	4.04915	Exon (ENSDART00000189407/ENSDARG00000076780; exon 4 of 12)	12	49159423	49165751	6329	2	ENSDARG00000076780	ENSDART00000148491	acadsb	down
12	49169050	49169501	452	*	05macs2_bdgdiff/nap1l4_wt_vs_aa_cond1_405	4.59757	Promoter (<=1kb)	12	49166074	49168398	2325	2	ENSDARG00000115015	ENSDART00000186608	LOC103911967	down
13	87200	87529	330	*	05macs2_bdgdiff/nap1l4_wt_vs_aa_cond1_406	7.16973	Promoter (<=1kb)	13	83010	86847	3838	2	ENSDARG00000100028	ENSDART00000158062	pole2	down
13	154559	154833	275	*	05macs2_bdgdiff/nap1l4_wt_vs_aa_cond1_407	5.77898	Intron (ENSDART00000169273/ENSDARG00000103144; intron 9 of 17)	13	159504	178764	19261	1	ENSDARG00000117011	ENSDART00000057248	LOC110440168	down
13	199604	199812	209	*	05macs2_bdgdiff/nap1l4_wt_vs_aa_cond1_408	4.49294	Intron (ENSDART00000169273/ENSDARG00000103144; intron 9 of 17)	13	45087	214122	169036	2	ENSDARG00000103144	ENSDART00000169273	ppp1r21	down
13	436489	436709	221	*	05macs2_bdgdiff/nap1l4_wt_vs_aa_cond1_409	10.8392	Promoter (1-2kb)	13	438347	438462	116	1	ENSDARG00000113220	ENSDART00000189254	-	down
13	462674	462874	201	*	05macs2_bdgdiff/nap1l4_wt_vs_aa_cond1_410	4.80374	Exon (ENSDART00000159803/ENSDARG00000059116; exon 23 of 35)	13	450002	479129	29128	2	ENSDARG00000059116	ENSDART00000159803	heatr5b	down
13	575490	575690	201	*	05macs2_bdgdiff/nap1l4_wt_vs_aa_cond1_411	3.90717	Intron (ENSDART00000066080/ENSDARG00000044954; intron 20 of 37)	13	533165	554033	20869	2	ENSDARG00000025605	ENSDART00000136881	nvl	down
13	1080785	1081330	546	*	05macs2_bdgdiff/nap1l4_wt_vs_aa_cond1_412	41.3975	Intron (ENSDART00000171872/ENSDARG00000104325; intron 1 of 8)	13	1070705	1085961	15257	2	ENSDARG00000104325	ENSDART00000171872	plek	down
13	1104264	1105337	1074	*	05macs2_bdgdiff/nap1l4_wt_vs_aa_cond1_413	11.3737	Intron (ENSDART00000139560/ENSDARG00000092659; intron 1 of 5)	13	1100197	1120773	20577	1	ENSDARG00000092659	ENSDART00000139560	ppp3r1a	down
13	1617938	1618154	217	*	05macs2_bdgdiff/nap1l4_wt_vs_aa_cond1_414	6.1589	Intron (ENSDART00000165987/ENSDARG00000101858; intron 15 of 58)	13	1575276	1719930	144655	1	ENSDARG00000101858	ENSDART00000165987	-	down
13	1694971	1695210	240	*	05macs2_bdgdiff/nap1l4_wt_vs_aa_cond1_415	6.9886	Intron (ENSDART00000165987/ENSDARG00000101858; intron 49 of 58)	13	1726953	1786145	59193	1	ENSDARG00000074745	ENSDART00000103004	zmp:0000000760	down
13	1936458	1936747	290	*	05macs2_bdgdiff/nap1l4_wt_vs_aa_cond1_416	3.94041	Intron (ENSDART00000164764/ENSDARG00000088740; intron 1 of 8)	13	1944451	1981727	37277	1	ENSDARG00000088740	ENSDART00000125914	hmgcll1	down
13	2584023	2584248	226	*	05macs2_bdgdiff/nap1l4_wt_vs_aa_cond1_417	6.70873	Intron (ENSDART00000168927/ENSDARG00000098862; intron 1 of 3)	13	2617555	2665113	47559	1	ENSDARG00000098862	ENSDART00000162208	plpp4	down
13	2991670	2992032	363	*	05macs2_bdgdiff/nap1l4_wt_vs_aa_cond1_418	12.5649	Distal Intergenic	13	2927637	2981472	53836	2	ENSDARG00000109443	ENSDART00000184820	eml4	down
13	2992432	2992712	281	*	05macs2_bdgdiff/nap1l4_wt_vs_aa_cond1_419	4.87672	Distal Intergenic	13	2927637	2981472	53836	2	ENSDARG00000109443	ENSDART00000184820	eml4	down
13	3416177	3416731	555	*	05macs2_bdgdiff/nap1l4_wt_vs_aa_cond1_420	11.9812	Intron (ENSDART00000157437/ENSDARG00000021555; intron 6 of 10)	13	3354895	3370638	15744	2	ENSDARG00000021555	ENSDART00000029649	prkn	down
13	3732582	3732990	409	*	05macs2_bdgdiff/nap1l4_wt_vs_aa_cond1_421	11.4858	Intron (ENSDART00000131553/ENSDARG00000002026; intron 2 of 2)	13	3667233	3832831	165599	1	ENSDARG00000002026	ENSDART00000018737	qkib	down
13	3852176	3852380	205	*	05macs2_bdgdiff/nap1l4_wt_vs_aa_cond1_422	8.75934	Distal Intergenic	13	3832570	3843692	11123	1	ENSDARG00000002026	ENSDART00000136913	qkib	down
13	3874054	3874403	350	*	05macs2_bdgdiff/nap1l4_wt_vs_aa_cond1_423	4.61825	Distal Intergenic	13	3875132	3879254	4123	2	ENSDARG00000104860	ENSDART00000166427	LOC561377	down
13	3896042	3896387	346	*	05macs2_bdgdiff/nap1l4_wt_vs_aa_cond1_424	6.21176	Promoter (<=1kb)	13	3895403	3907897	12495	1	ENSDARG00000103960	ENSDART00000159551	-	down
13	3896774	3897311	538	*	05macs2_bdgdiff/nap1l4_wt_vs_aa_cond1_425	5.68837	Promoter (1-2kb)	13	3895403	3907897	12495	1	ENSDARG00000103960	ENSDART00000159551	-	down
13	3905926	3906978	1053	*	05macs2_bdgdiff/nap1l4_wt_vs_aa_cond1_426	5.79365	Intron (ENSDART00000169595/ENSDARG00000100375; intron 5 of 5)	13	3895403	3907897	12495	1	ENSDARG00000103960	ENSDART00000159551	-	down
13	5574387	5574659	273	*	05macs2_bdgdiff/nap1l4_wt_vs_aa_cond1_427	5.96842	Distal Intergenic	13	5570952	5574014	3063	1	ENSDARG00000093874	ENSDART00000134506	si:dkey-196j8.2	down
13	7583744	7583944	201	*	05macs2_bdgdiff/nap1l4_wt_vs_aa_cond1_428	5.56663	Intron (ENSDART00000146592/ENSDARG00000027016; intron 3 of 39)	13	7578111	7745408	167298	1	ENSDARG00000027016	ENSDART00000175431	gbf1	down
13	9796235	9796490	256	*	05macs2_bdgdiff/nap1l4_wt_vs_aa_cond1_429	41.9009	Distal Intergenic	13	9819194	9830710	11517	1	ENSDARG00000062965	ENSDART00000091595	dennd10	down
13	10054991	10055275	285	*	05macs2_bdgdiff/nap1l4_wt_vs_aa_cond1_430	3.54386	Distal Intergenic	13	10024349	10029503	5155	1	ENSDARG00000079827	ENSDART00000138228	-	down
13	11250938	11251351	414	*	05macs2_bdgdiff/nap1l4_wt_vs_aa_cond1_431	3.91889	Intron (ENSDART00000164566/ENSDARG00000104810; intron 3 of 14)	13	11353138	11378127	24990	2	ENSDARG00000104810	ENSDART00000158632	akt3a	down
13	11259417	11259661	245	*	05macs2_bdgdiff/nap1l4_wt_vs_aa_cond1_432	6.28955	Intron (ENSDART00000164566/ENSDARG00000104810; intron 3 of 14)	13	11353138	11378127	24990	2	ENSDARG00000104810	ENSDART00000158632	akt3a	down
13	11400999	11401209	211	*	05macs2_bdgdiff/nap1l4_wt_vs_aa_cond1_433	4.92999	Distal Intergenic	13	11377446	11378355	910	2	ENSDARG00000104810	ENSDART00000163206	akt3a	down
13	11469843	11470044	202	*	05macs2_bdgdiff/nap1l4_wt_vs_aa_cond1_434	3.6766	Distal Intergenic	13	11445400	11446882	1483	1	ENSDARG00000101339	ENSDART00000169045	-	down
13	11616073	11616324	252	*	05macs2_bdgdiff/nap1l4_wt_vs_aa_cond1_435	5.39661	Intron (ENSDART00000102411/ENSDARG00000056753; intron 6 of 27)	13	11586639	11644806	58168	2	ENSDARG00000056753	ENSDART00000169953	dctn1b	down
13	11671816	11672098	283	*	05macs2_bdgdiff/nap1l4_wt_vs_aa_cond1_436	4.44204	Promoter (<=1kb)	13	11670967	11671690	724	2	ENSDARG00000106491	ENSDART00000179592	LOC100150906	down
13	11753132	11753441	310	*	05macs2_bdgdiff/nap1l4_wt_vs_aa_cond1_437	7.04889	Intron (ENSDART00000187819/ENSDARG00000038473; intron 5 of 6)	13	11714869	11743973	29105	2	ENSDARG00000008238	ENSDART00000190641	manba	down
13	11944867	11945148	282	*	05macs2_bdgdiff/nap1l4_wt_vs_aa_cond1_438	8.75273	Distal Intergenic	13	11963792	11967769	3978	2	ENSDARG00000056794	ENSDART00000158369	arl3a	down
13	14871424	14871708	285	*	05macs2_bdgdiff/nap1l4_wt_vs_aa_cond1_439	4.55724	Distal Intergenic	13	14902574	14908664	6091	2	ENSDARG00000076755	ENSDART00000138867	ap5s1	down
13	15309643	15309846	204	*	05macs2_bdgdiff/nap1l4_wt_vs_aa_cond1_440	7.17213	Intron (ENSDART00000129314/ENSDARG00000039563; intron 6 of 14)	13	15354012	15404003	49992	1	ENSDARG00000039563	ENSDART00000121453	loxl3b	down
13	15367470	15367805	336	*	05macs2_bdgdiff/nap1l4_wt_vs_aa_cond1_441	4.30915	Intron (ENSDART00000129314/ENSDARG00000039563; intron 10 of 14)	13	15354012	15404003	49992	1	ENSDARG00000039563	ENSDART00000121453	loxl3b	down
13	15498949	15499194	246	*	05macs2_bdgdiff/nap1l4_wt_vs_aa_cond1_442	3.13204	Distal Intergenic	13	15575137	15580152	5016	2	ENSDARG00000104963	ENSDART00000162686	-	down
13	17208886	17209125	240	*	05macs2_bdgdiff/nap1l4_wt_vs_aa_cond1_443	6.20559	Intron (ENSDART00000145499/ENSDARG00000057166; intron 2 of 6)	13	16922705	17464362	541658	2	ENSDARG00000057166	ENSDART00000145499	lrmda	down
13	19114935	19116659	1725	*	05macs2_bdgdiff/nap1l4_wt_vs_aa_cond1_444	24.6638	Distal Intergenic	13	19151268	19155959	4692	1	ENSDARG00000117286	ENSDART00000194287	LOC100150811	down
13	19117113	19117692	580	*	05macs2_bdgdiff/nap1l4_wt_vs_aa_cond1_445	7.85333	Distal Intergenic	13	19151268	19155959	4692	1	ENSDARG00000117286	ENSDART00000194287	LOC100150811	down
13	19118443	19118800	358	*	05macs2_bdgdiff/nap1l4_wt_vs_aa_cond1_446	11.084	Distal Intergenic	13	19151268	19155959	4692	1	ENSDARG00000117286	ENSDART00000194287	LOC100150811	down
13	19118991	19119265	275	*	05macs2_bdgdiff/nap1l4_wt_vs_aa_cond1_447	5.32317	Distal Intergenic	13	19151268	19155959	4692	1	ENSDARG00000117286	ENSDART00000194287	LOC100150811	down
13	19165520	19165904	385	*	05macs2_bdgdiff/nap1l4_wt_vs_aa_cond1_448	6.88952	Distal Intergenic	13	19151268	19155959	4692	1	ENSDARG00000117286	ENSDART00000194613	LOC100150811	down
13	20502314	20502525	212	*	05macs2_bdgdiff/nap1l4_wt_vs_aa_cond1_449	10.0981	Intron (ENSDART00000165310/ENSDARG00000099732; intron 3 of 9)	13	20392656	20518632	125977	2	ENSDARG00000099732	ENSDART00000165310	gfra1a	down
13	20697356	20697652	297	*	05macs2_bdgdiff/nap1l4_wt_vs_aa_cond1_450	5.4189	Distal Intergenic	13	20707546	20788495	80950	1	ENSDARG00000117817	ENSDART00000194661	-	down
13	23205718	23206093	376	*	05macs2_bdgdiff/nap1l4_wt_vs_aa_cond1_451	5.6111	Intron (ENSDART00000162359/ENSDARG00000103435; intron 15 of 24)	13	23214100	23222988	8889	1	ENSDARG00000103435	ENSDART00000163393	sorbs1	down
13	23253756	23253986	231	*	05macs2_bdgdiff/nap1l4_wt_vs_aa_cond1_452	9.25415	Intron (ENSDART00000132828/ENSDARG00000002219; intron 3 of 6)	13	23234904	23264724	29821	2	ENSDARG00000002219	ENSDART00000051886	si:dkey-103j14.5	down
13	23336991	23337191	201	*	05macs2_bdgdiff/nap1l4_wt_vs_aa_cond1_453	5.31977	Intron (ENSDART00000101134/ENSDARG00000069469; intron 2 of 8)	13	23282549	23388134	105586	1	ENSDARG00000069469	ENSDART00000101134	khdrbs2	down
13	23541956	23542165	210	*	05macs2_bdgdiff/nap1l4_wt_vs_aa_cond1_454	6.44068	Intron (ENSDART00000136406/ENSDARG00000052721; intron 8 of 12)	13	23488297	23513803	25507	2	ENSDARG00000052721	ENSDART00000147685	prim2	down
13	24280741	24281008	268	*	05macs2_bdgdiff/nap1l4_wt_vs_aa_cond1_455	4.45548	Promoter (<=1kb)	13	24280380	24284145	3766	1	ENSDARG00000055618	ENSDART00000184115	acta1b	down
13	24290702	24290909	208	*	05macs2_bdgdiff/nap1l4_wt_vs_aa_cond1_456	9.54213	Promoter (2-3kb)	13	24287723	24290238	2516	1	ENSDARG00000040085	ENSDART00000134048	ccsapb	down
13	24952973	24953187	215	*	05macs2_bdgdiff/nap1l4_wt_vs_aa_cond1_457	4.94102	Intron (ENSDART00000159585/ENSDARG00000039429; intron 8 of 10)	13	24885081	24906307	21227	2	ENSDARG00000055429	ENSDART00000189810	-	down
13	25135928	25136303	376	*	05macs2_bdgdiff/nap1l4_wt_vs_aa_cond1_458	6.63421	Intron (ENSDART00000159585/ENSDARG00000039429; intron 4 of 10)	13	24920028	25196758	276731	2	ENSDARG00000039429	ENSDART00000184722	adka	down
13	25313353	25313671	319	*	05macs2_bdgdiff/nap1l4_wt_vs_aa_cond1_459	5.47912	Intron (ENSDART00000180282/ENSDARG00000011662; intron 1 of 20)	13	25297257	25305179	7923	2	ENSDARG00000075265	ENSDART00000110064	plaua	down
13	25525846	25526076	231	*	05macs2_bdgdiff/nap1l4_wt_vs_aa_cond1_460	6.09866	Exon (ENSDART00000140634/ENSDARG00000061437; exon 15 of 20)	13	25530534	25530648	115	2	ENSDARG00000112999	ENSDART00000183616	-	down
13	25928785	25929002	218	*	05macs2_bdgdiff/nap1l4_wt_vs_aa_cond1_461	9.08728	Distal Intergenic	13	25853757	25856928	3172	1	ENSDARG00000061352	ENSDART00000132521	bcl11aa	down
13	25970073	25970303	231	*	05macs2_bdgdiff/nap1l4_wt_vs_aa_cond1_462	6.09858	Distal Intergenic	13	25853757	25856928	3172	1	ENSDARG00000061352	ENSDART00000132521	bcl11aa	down
13	26040959	26041361	403	*	05macs2_bdgdiff/nap1l4_wt_vs_aa_cond1_463	16.5408	Distal Intergenic	13	26051785	26186226	134442	2	ENSDARG00000117727	ENSDART00000194058	-	down
13	26360166	26360402	237	*	05macs2_bdgdiff/nap1l4_wt_vs_aa_cond1_464	4.59526	Intron (ENSDART00000148221/ENSDARG00000093327; intron 5 of 6)	13	26186099	26210369	24271	2	ENSDARG00000117727	ENSDART00000194752	-	down
13	27071407	27071713	307	*	05macs2_bdgdiff/nap1l4_wt_vs_aa_cond1_465	3.88725	Promoter (2-3kb)	13	27073901	27210001	136101	1	ENSDARG00000006760	ENSDART00000146227	slc24a3	down
13	27843779	27844085	307	*	05macs2_bdgdiff/nap1l4_wt_vs_aa_cond1_466	4.82494	Distal Intergenic	13	27804067	27804145	79	1	ENSDARG00000080952	ENSDART00000117766	dre-mir-30c	down
13	28451814	28452016	203	*	05macs2_bdgdiff/nap1l4_wt_vs_aa_cond1_467	4.29058	Distal Intergenic	13	28417297	28442086	24790	1	ENSDARG00000029894	ENSDART00000043658	slc2a15a	down
13	28866742	28867019	278	*	05macs2_bdgdiff/nap1l4_wt_vs_aa_cond1_468	4.31044	Exon (ENSDART00000101653/ENSDARG00000062790; exon 6 of 21)	13	28854438	28902920	48483	1	ENSDARG00000062790	ENSDART00000189554	tacc2	down
13	28897471	28897821	351	*	05macs2_bdgdiff/nap1l4_wt_vs_aa_cond1_469	4.00159	Intron (ENSDART00000101653/ENSDARG00000062790; intron 18 of 20)	13	28903959	28914437	10479	1	ENSDARG00000098392	ENSDART00000166435	ly6pge	down
13	29068819	29069024	206	*	05macs2_bdgdiff/nap1l4_wt_vs_aa_cond1_470	7.43887	Distal Intergenic	13	29127960	29227803	99844	1	ENSDARG00000033327	ENSDART00000109546	unc5b	down
13	29310419	29310680	262	*	05macs2_bdgdiff/nap1l4_wt_vs_aa_cond1_471	4.83356	Intron (ENSDART00000115023/ENSDARG00000061114; intron 7 of 17)	13	29292011	29349324	57314	1	ENSDARG00000061114	ENSDART00000115023	parga	down
13	29466204	29466523	320	*	05macs2_bdgdiff/nap1l4_wt_vs_aa_cond1_472	5.44799	3' UTR	13	29470442	29474304	3863	1	ENSDARG00000030626	ENSDART00000028417	lrit2	down
13	29887207	29887488	282	*	05macs2_bdgdiff/nap1l4_wt_vs_aa_cond1_473	5.97396	Distal Intergenic	13	29925397	29935918	10522	1	ENSDARG00000039365	ENSDART00000123482	cuedc2	down
13	30115026	30115227	202	*	05macs2_bdgdiff/nap1l4_wt_vs_aa_cond1_474	9.34373	Exon (ENSDART00000110061/ENSDARG00000075393; exon 6 of 9)	13	30135846	30142087	6242	2	ENSDARG00000074895	ENSDART00000110157	tysnd1	down
13	30391796	30392116	321	*	05macs2_bdgdiff/nap1l4_wt_vs_aa_cond1_475	5.86517	Distal Intergenic	13	30421472	30552592	131121	1	ENSDARG00000074502	ENSDART00000143569	zmiz1a	down
13	31268029	31268230	202	*	05macs2_bdgdiff/nap1l4_wt_vs_aa_cond1_476	11.7229	Distal Intergenic	13	31285660	31289625	3966	1	ENSDARG00000095378	ENSDART00000148352	gdf10a	down
13	32546004	32546538	535	*	05macs2_bdgdiff/nap1l4_wt_vs_aa_cond1_477	6.25633	Distal Intergenic	13	32575777	32577386	1610	2	ENSDARG00000006891	ENSDART00000016535	kcns3a	down
13	32747361	32747576	216	*	05macs2_bdgdiff/nap1l4_wt_vs_aa_cond1_478	5.1505	Intron (ENSDART00000076423/ENSDARG00000054253; intron 1 of 7)	13	32740509	32796029	55521	1	ENSDARG00000054253	ENSDART00000160138	sobpa	down
13	33945252	33945469	218	*	05macs2_bdgdiff/nap1l4_wt_vs_aa_cond1_479	6.20169	Intron (ENSDART00000173361/ENSDARG00000032601; intron 4 of 19)	13	33811842	33822550	10709	2	ENSDARG00000076895	ENSDART00000143703	flrt3	down
13	34019719	34019929	211	*	05macs2_bdgdiff/nap1l4_wt_vs_aa_cond1_480	7.59852	Intron (ENSDART00000173361/ENSDARG00000032601; intron 5 of 19)	13	33811842	33822550	10709	2	ENSDARG00000076895	ENSDART00000143703	flrt3	down
13	34058609	34058995	387	*	05macs2_bdgdiff/nap1l4_wt_vs_aa_cond1_481	3.96994	Intron (ENSDART00000173361/ENSDARG00000032601; intron 5 of 19)	13	33811842	33822550	10709	2	ENSDARG00000076895	ENSDART00000143703	flrt3	down
13	35359794	35360026	233	*	05macs2_bdgdiff/nap1l4_wt_vs_aa_cond1_482	4.43374	Exon (ENSDART00000019323/ENSDARG00000013168; exon 6 of 26)	13	35370569	35370684	116	2	ENSDARG00000108942	ENSDART00000178533	-	down
13	35527183	35527436	254	*	05macs2_bdgdiff/nap1l4_wt_vs_aa_cond1_483	5.73725	Promoter (<=1kb)	13	35520974	35527405	6432	2	ENSDARG00000010823	ENSDART00000141748	memo1	down
13	35765022	35765329	308	*	05macs2_bdgdiff/nap1l4_wt_vs_aa_cond1_484	6.95201	Promoter (<=1kb)	13	35765317	35788217	22901	1	ENSDARG00000069044	ENSDART00000100156	agpat4	down
13	43071097	43071814	718	*	05macs2_bdgdiff/nap1l4_wt_vs_aa_cond1_485	7.19911	Intron (ENSDART00000016602/ENSDARG00000007561; intron 7 of 54)	13	43050562	43213012	162451	1	ENSDARG00000007561	ENSDART00000016602	cdh23	down
13	44284418	44284618	201	*	05macs2_bdgdiff/nap1l4_wt_vs_aa_cond1_486	4.49291	Promoter (1-2kb)	13	44233720	44285793	52074	2	ENSDARG00000102813	ENSDART00000167383	-	down
13	44869260	44869491	232	*	05macs2_bdgdiff/nap1l4_wt_vs_aa_cond1_487	3.72201	Promoter (2-3kb)	13	44849564	44871599	22036	2	ENSDARG00000113496	ENSDART00000186897	-	down
13	46950933	46951139	207	*	05macs2_bdgdiff/nap1l4_wt_vs_aa_cond1_488	6.67609	Intron (ENSDART00000056962/ENSDARG00000039020; intron 4 of 5)	13	46944607	46958802	14196	1	ENSDARG00000039020	ENSDART00000187352	fbxo5	down
13	47417214	47417417	204	*	05macs2_bdgdiff/nap1l4_wt_vs_aa_cond1_489	6.31664	Distal Intergenic	13	47388560	47403443	14884	2	ENSDARG00000079144	ENSDART00000147944	bcl2l11	down
13	47437891	47438250	360	*	05macs2_bdgdiff/nap1l4_wt_vs_aa_cond1_490	4.61051	Intron (ENSDART00000181508/ENSDARG00000020149; intron 17 of 17)	13	47388560	47403443	14884	2	ENSDARG00000079144	ENSDART00000147944	bcl2l11	down
13	47893303	47893572	270	*	05macs2_bdgdiff/nap1l4_wt_vs_aa_cond1_491	3.55444	Intron (ENSDART00000045475/ENSDARG00000032435; intron 23 of 27)	13	47904068	47904182	115	1	ENSDARG00000111058	ENSDART00000193730	-	down
13	48968774	48968974	201	*	05macs2_bdgdiff/nap1l4_wt_vs_aa_cond1_492	5.11967	Distal Intergenic	13	48982686	48982800	115	1	ENSDARG00000111443	ENSDART00000186902	-	down
13	49255196	49255811	616	*	05macs2_bdgdiff/nap1l4_wt_vs_aa_cond1_493	14.3191	Distal Intergenic	13	49175947	49206713	30767	1	ENSDARG00000038996	ENSDART00000056927	egln1a	down
13	49367018	49367246	229	*	05macs2_bdgdiff/nap1l4_wt_vs_aa_cond1_494	3.77547	Distal Intergenic	13	49443226	49444636	1411	2	ENSDARG00000004702	ENSDART00000136991	irf2bp2a	down
13	49494742	49495556	815	*	05macs2_bdgdiff/nap1l4_wt_vs_aa_cond1_495	44.8536	Distal Intergenic	13	49443226	49444636	1411	2	ENSDARG00000004702	ENSDART00000136991	irf2bp2a	down
13	49647085	49647322	238	*	05macs2_bdgdiff/nap1l4_wt_vs_aa_cond1_496	6.0871	Intron (ENSDART00000128415/ENSDARG00000090656; intron 9 of 23)	13	49638738	49666615	27878	2	ENSDARG00000090656	ENSDART00000148083	arid4b	down
13	50543796	50544012	217	*	05macs2_bdgdiff/nap1l4_wt_vs_aa_cond1_497	6.97046	Promoter (2-3kb)	13	50544625	50546634	2010	2	ENSDARG00000109912	ENSDART00000192127	-	down
13	51103614	51103887	274	*	05macs2_bdgdiff/nap1l4_wt_vs_aa_cond1_498	6.03336	Promoter (<=1kb)	13	51102744	51102859	116	1	ENSDARG00000110021	ENSDART00000181322	-	down
13	51227931	51228131	201	*	05macs2_bdgdiff/nap1l4_wt_vs_aa_cond1_499	15.6863	Intron (ENSDART00000083788/ENSDARG00000059891; intron 1 of 8)	13	51140464	51247529	107066	2	ENSDARG00000059891	ENSDART00000083788	LOC562831	down
13	51380206	51380518	313	*	05macs2_bdgdiff/nap1l4_wt_vs_aa_cond1_500	5.78494	Distal Intergenic	13	51428398	51431317	2920	1	ENSDARG00000117598	ENSDART00000194018	-	down
13	51423379	51423590	212	*	05macs2_bdgdiff/nap1l4_wt_vs_aa_cond1_501	8.44785	Distal Intergenic	13	51428398	51431317	2920	1	ENSDARG00000117598	ENSDART00000194018	-	down
13	51429215	51429517	303	*	05macs2_bdgdiff/nap1l4_wt_vs_aa_cond1_502	6.5756	Promoter (<=1kb)	13	51428398	51431317	2920	1	ENSDARG00000117598	ENSDART00000194146	-	down
13	51616171	51616404	234	*	05macs2_bdgdiff/nap1l4_wt_vs_aa_cond1_503	4.62077	Distal Intergenic	13	51579851	51584264	4414	1	ENSDARG00000104735	ENSDART00000163847	nkx6.2	down
13	51903374	51903579	206	*	05macs2_bdgdiff/nap1l4_wt_vs_aa_cond1_504	3.89668	Promoter (<=1kb)	13	51893676	51903150	9475	2	ENSDARG00000062568	ENSDART00000090644	mrpl2	down
13	51929891	51930144	254	*	05macs2_bdgdiff/nap1l4_wt_vs_aa_cond1_505	7.21986	Distal Intergenic	13	51909828	51922290	12463	2	ENSDARG00000102867	ENSDART00000168648	srfb	down
13	52099568	52099861	294	*	05macs2_bdgdiff/nap1l4_wt_vs_aa_cond1_506	3.91221	Promoter (1-2kb)	13	52101368	52101482	115	2	ENSDARG00000114171	ENSDART00000181507	-	down
14	607	840	234	*	05macs2_bdgdiff/nap1l4_wt_vs_aa_cond1_507	6.07313	Promoter (1-2kb)	14	2243	3715	1473	1	ENSDARG00000110744	ENSDART00000191193	cytl1	down
14	27289	27630	342	*	05macs2_bdgdiff/nap1l4_wt_vs_aa_cond1_508	7.0808	Promoter (2-3kb)	14	26909	30050	3142	2	ENSDARG00000102111	ENSDART00000164411	zbtb49	down
14	84169	84528	360	*	05macs2_bdgdiff/nap1l4_wt_vs_aa_cond1_509	4.31054	Promoter (1-2kb)	14	69716	83154	13439	2	ENSDARG00000117001	ENSDART00000187097	-	down
14	148634	148843	210	*	05macs2_bdgdiff/nap1l4_wt_vs_aa_cond1_510	12.2945	Promoter (1-2kb)	14	146857	152309	5453	1	ENSDARG00000091321	ENSDART00000122521	-	down
14	149197	149448	252	*	05macs2_bdgdiff/nap1l4_wt_vs_aa_cond1_511	9.79698	Promoter (2-3kb)	14	146857	152309	5453	1	ENSDARG00000091321	ENSDART00000122521	-	down
14	151447	151650	204	*	05macs2_bdgdiff/nap1l4_wt_vs_aa_cond1_512	7.63387	Intron (ENSDART00000122521/ENSDARG00000091321; intron 9 of 9)	14	146857	152309	5453	1	ENSDARG00000091321	ENSDART00000122521	-	down
14	253522	254197	676	*	05macs2_bdgdiff/nap1l4_wt_vs_aa_cond1_513	6.81581	Promoter (<=1kb)	14	252650	330636	77987	1	ENSDARG00000117737	ENSDART00000194429	-	down
14	495340	495811	472	*	05macs2_bdgdiff/nap1l4_wt_vs_aa_cond1_514	4.72483	Promoter (2-3kb)	14	484389	493029	8641	2	ENSDARG00000079065	ENSDART00000115093	ankrd50	down
14	702597	702881	285	*	05macs2_bdgdiff/nap1l4_wt_vs_aa_cond1_515	3.80346	Intron (ENSDART00000166632/ENSDARG00000098774; intron 1 of 3)	14	699229	706345	7117	2	ENSDARG00000098774	ENSDART00000166632	si:zfos-741a10.3	down
14	785496	785730	235	*	05macs2_bdgdiff/nap1l4_wt_vs_aa_cond1_516	4.20096	Distal Intergenic	14	790166	792959	2794	1	ENSDARG00000091277	ENSDART00000123912	adra2da	down
14	786023	786317	295	*	05macs2_bdgdiff/nap1l4_wt_vs_aa_cond1_517	3.83307	Distal Intergenic	14	790166	792959	2794	1	ENSDARG00000091277	ENSDART00000123912	adra2da	down
14	786422	786653	232	*	05macs2_bdgdiff/nap1l4_wt_vs_aa_cond1_518	5.7862	Distal Intergenic	14	790166	792959	2794	1	ENSDARG00000091277	ENSDART00000123912	adra2da	down
14	885141	885341	201	*	05macs2_bdgdiff/nap1l4_wt_vs_aa_cond1_519	37.5686	Intron (ENSDART00000031992/ENSDARG00000021521; intron 7 of 13)	14	865625	872899	7275	2	ENSDARG00000101575	ENSDART00000166211	-	down
14	913131	913366	236	*	05macs2_bdgdiff/nap1l4_wt_vs_aa_cond1_520	3.77504	Promoter (<=1kb)	14	912564	916868	4305	1	ENSDARG00000015404	ENSDART00000169918	arl3l2	down
14	986693	987008	316	*	05macs2_bdgdiff/nap1l4_wt_vs_aa_cond1_521	7.31361	Promoter (2-3kb)	14	989733	1001987	12255	1	ENSDARG00000087555	ENSDART00000161487	tcof1	down
14	1391653	1391940	288	*	05macs2_bdgdiff/nap1l4_wt_vs_aa_cond1_522	5.23043	Exon (ENSDART00000083797/ENSDARG00000043627; exon 23 of 23)	14	1365097	1392173	27077	1	ENSDARG00000043627	ENSDART00000176087	tbc1d9b	down
14	1810733	1810948	216	*	05macs2_bdgdiff/nap1l4_wt_vs_aa_cond1_523	8.61141	Distal Intergenic	14	1816294	1821767	5474	2	ENSDARG00000117765	ENSDART00000194197	-	down
14	1938745	1938953	209	*	05macs2_bdgdiff/nap1l4_wt_vs_aa_cond1_524	6.16882	Intron (ENSDART00000183382/ENSDARG00000098788; intron 1 of 4)	14	1890665	1949277	58613	2	ENSDARG00000098788	ENSDART00000159435	pcdh2g13; pcdh2g16; pcdh2g17; pcdh2g28; pcdh2g29	down
14	2433775	2433975	201	*	05macs2_bdgdiff/nap1l4_wt_vs_aa_cond1_525	4.79243	Distal Intergenic	14	2407736	2407840	105	2	ENSDARG00000086105	ENSDART00000128751	-	down
14	2799642	2799929	288	*	05macs2_bdgdiff/nap1l4_wt_vs_aa_cond1_526	5.50838	Intron (ENSDART00000109378/ENSDARG00000074644; intron 2 of 11)	14	2747924	2748045	122	1	ENSDARG00000082165	ENSDART00000117704	-	down
14	3108952	3109527	576	*	05macs2_bdgdiff/nap1l4_wt_vs_aa_cond1_527	4.59742	Distal Intergenic	14	3123517	3132188	8672	2	ENSDARG00000100890	ENSDART00000172259	si:zfos-1069f5.1	down
14	3109648	3110101	454	*	05macs2_bdgdiff/nap1l4_wt_vs_aa_cond1_528	19.8019	Distal Intergenic	14	3123517	3132188	8672	2	ENSDARG00000100890	ENSDART00000172259	si:zfos-1069f5.1	down
14	3356294	3356567	274	*	05macs2_bdgdiff/nap1l4_wt_vs_aa_cond1_529	5.93352	Promoter (1-2kb)	14	3325867	3357586	31720	2	ENSDARG00000117781	ENSDART00000194008	-	down
14	3898233	3898463	231	*	05macs2_bdgdiff/nap1l4_wt_vs_aa_cond1_530	5.82797	Intron (ENSDART00000055817/ENSDARG00000038270; intron 4 of 12)	14	3717745	3944017	226273	2	ENSDARG00000038270	ENSDART00000055817	pigg	down
14	4597132	4597474	343	*	05macs2_bdgdiff/nap1l4_wt_vs_aa_cond1_531	4.62159	Distal Intergenic	14	4486822	4556911	70090	2	ENSDARG00000113737	ENSDART00000192863	-	down
14	6138046	6138311	266	*	05macs2_bdgdiff/nap1l4_wt_vs_aa_cond1_532	6.14172	Distal Intergenic	14	6155374	6158751	3378	2	ENSDARG00000103569	ENSDART00000172122	-	down
14	6921405	6921855	451	*	05macs2_bdgdiff/nap1l4_wt_vs_aa_cond1_533	6.1174	Distal Intergenic	14	6928500	6931889	3390	2	ENSDARG00000100249	ENSDART00000166439	-	down
14	7762766	7763006	241	*	05macs2_bdgdiff/nap1l4_wt_vs_aa_cond1_534	6.54775	Distal Intergenic	14	7741184	7744153	2970	2	ENSDARG00000104472	ENSDART00000172215	si:ch211-39i2.2	down
14	7771253	7771576	324	*	05macs2_bdgdiff/nap1l4_wt_vs_aa_cond1_535	4.07802	Intron (ENSDART00000186440/ENSDARG00000091058; intron 6 of 7)	14	7764375	7786260	21886	2	ENSDARG00000091058	ENSDART00000128218	sting1	down
14	7884577	7884836	260	*	05macs2_bdgdiff/nap1l4_wt_vs_aa_cond1_536	8.28373	Promoter (<=1kb)	14	7789093	7885707	96615	2	ENSDARG00000025106	ENSDART00000029981	ppp3cb	down
14	8230817	8231021	205	*	05macs2_bdgdiff/nap1l4_wt_vs_aa_cond1_537	7.83	Exon (ENSDART00000169091/ENSDARG00000063036; exon 9 of 15)	14	8261417	8271686	10270	2	ENSDARG00000099614	ENSDART00000165120	purab	down
14	8406764	8406980	217	*	05macs2_bdgdiff/nap1l4_wt_vs_aa_cond1_538	5.74824	Intron (ENSDART00000129055/ENSDARG00000086585; intron 5 of 10)	14	8383549	8383923	375	2	ENSDARG00000103386	ENSDART00000163695	-	down
14	8630630	8630830	201	*	05macs2_bdgdiff/nap1l4_wt_vs_aa_cond1_539	7.39899	Distal Intergenic	14	8619126	8625845	6720	2	ENSDARG00000037603	ENSDART00000054760	zgc:162144	down
14	11559115	11559359	245	*	05macs2_bdgdiff/nap1l4_wt_vs_aa_cond1_540	4.68455	Distal Intergenic	14	11509638	11529311	19674	2	ENSDARG00000088612	ENSDART00000127208	si:ch211-153b23.7	down
14	11656536	11656788	253	*	05macs2_bdgdiff/nap1l4_wt_vs_aa_cond1_541	5.0218	Distal Intergenic	14	11640626	11640841	216	2	ENSDARG00000109938	ENSDART00000187945	-	down
14	12580195	12580424	230	*	05macs2_bdgdiff/nap1l4_wt_vs_aa_cond1_542	5.49877	Intron (ENSDART00000178444/ENSDARG00000037498; intron 12 of 15)	14	12481316	12482395	1080	1	ENSDARG00000037503	ENSDART00000146178	thoc2	down
14	12669053	12669395	343	*	05macs2_bdgdiff/nap1l4_wt_vs_aa_cond1_543	11.0323	Intron (ENSDART00000178444/ENSDARG00000037498; intron 4 of 15)	14	12534467	12837052	302586	2	ENSDARG00000037498	ENSDART00000165004	gria3b	down
14	13407552	13407756	205	*	05macs2_bdgdiff/nap1l4_wt_vs_aa_cond1_544	4.03611	Distal Intergenic	14	13453130	13525458	72329	1	ENSDARG00000037655	ENSDART00000054849	pls3	down
14	13487181	13487394	214	*	05macs2_bdgdiff/nap1l4_wt_vs_aa_cond1_545	5.8362	Intron (ENSDART00000054849/ENSDARG00000037655; intron 9 of 15)	14	13454840	13524628	69789	1	ENSDARG00000037655	ENSDART00000161854	pls3	down
14	13855081	13855652	572	*	05macs2_bdgdiff/nap1l4_wt_vs_aa_cond1_546	5.73758	Distal Intergenic	14	13752432	13843665	91234	1	ENSDARG00000102968	ENSDART00000157406	cnga2a	down
14	13907582	13907873	292	*	05macs2_bdgdiff/nap1l4_wt_vs_aa_cond1_547	4.44081	Distal Intergenic	14	14027427	14068745	41319	1	ENSDARG00000104149	ENSDART00000183204	rraga	down
14	14105625	14105918	294	*	05macs2_bdgdiff/nap1l4_wt_vs_aa_cond1_548	4.87363	Distal Intergenic	14	14161512	14163979	2468	2	ENSDARG00000117715	ENSDART00000194091	-	down
14	14246831	14247073	243	*	05macs2_bdgdiff/nap1l4_wt_vs_aa_cond1_549	4.51272	Intron (ENSDART00000174760/ENSDARG00000104786; intron 1 of 7)	14	14250880	14250995	116	2	ENSDARG00000108120	ENSDART00000177130	-	down
14	14570611	14570921	311	*	05macs2_bdgdiff/nap1l4_wt_vs_aa_cond1_550	4.41915	Promoter (2-3kb)	14	14568437	14573041	4605	1	ENSDARG00000101910	ENSDART00000164749	pcdh20	down
14	15328341	15328541	201	*	05macs2_bdgdiff/nap1l4_wt_vs_aa_cond1_551	4.5612	Promoter (2-3kb)	14	15331486	15332339	854	1	ENSDARG00000102868	ENSDART00000172077	spink2.10	down
14	15392200	15392508	309	*	05macs2_bdgdiff/nap1l4_wt_vs_aa_cond1_552	5.8091	Intron (ENSDART00000193577/ENSDARG00000099673; intron 1 of 3)	14	15430991	15431862	872	1	ENSDARG00000099673	ENSDART00000158221	spink2.8	down
14	15451176	15451482	307	*	05macs2_bdgdiff/nap1l4_wt_vs_aa_cond1_553	4.10051	Distal Intergenic	14	15430991	15431862	872	1	ENSDARG00000099673	ENSDART00000158221	spink2.8	down
14	15616976	15617291	316	*	05macs2_bdgdiff/nap1l4_wt_vs_aa_cond1_554	6.66503	Distal Intergenic	14	15620640	15625340	4701	1	ENSDARG00000104721	ENSDART00000188867	spink2.6	down
14	16056854	16057218	365	*	05macs2_bdgdiff/nap1l4_wt_vs_aa_cond1_555	8.11632	Distal Intergenic	14	16036139	16044122	7984	1	ENSDARG00000098671	ENSDART00000190733	prelid1a	down
14	16338319	16338546	228	*	05macs2_bdgdiff/nap1l4_wt_vs_aa_cond1_556	10.9436	Distal Intergenic	14	16345003	16352207	7205	1	ENSDARG00000003523	ENSDART00000003040	itln3	down
14	18198129	18198590	462	*	05macs2_bdgdiff/nap1l4_wt_vs_aa_cond1_557	4.75598	Distal Intergenic	14	18367834	18367949	116	2	ENSDARG00000108595	ENSDART00000174978	-	down
14	20090178	20091070	893	*	05macs2_bdgdiff/nap1l4_wt_vs_aa_cond1_558	292.155	Distal Intergenic	14	20156477	20191281	34805	1	ENSDARG00000037433	ENSDART00000123434	fmr1	down
14	20095017	20095279	263	*	05macs2_bdgdiff/nap1l4_wt_vs_aa_cond1_559	26.0035	Distal Intergenic	14	20156477	20191281	34805	1	ENSDARG00000037433	ENSDART00000123434	fmr1	down
14	20106645	20106852	208	*	05macs2_bdgdiff/nap1l4_wt_vs_aa_cond1_560	9.21443	Distal Intergenic	14	20156477	20191281	34805	1	ENSDARG00000037433	ENSDART00000123434	fmr1	down
14	20107138	20107505	368	*	05macs2_bdgdiff/nap1l4_wt_vs_aa_cond1_561	102.529	Distal Intergenic	14	20156477	20191281	34805	1	ENSDARG00000037433	ENSDART00000123434	fmr1	down
14	20109280	20109586	307	*	05macs2_bdgdiff/nap1l4_wt_vs_aa_cond1_562	16.6757	Distal Intergenic	14	20156477	20191281	34805	1	ENSDARG00000037433	ENSDART00000123434	fmr1	down
14	20109818	20110807	990	*	05macs2_bdgdiff/nap1l4_wt_vs_aa_cond1_563	50.5271	Distal Intergenic	14	20156477	20191281	34805	1	ENSDARG00000037433	ENSDART00000123434	fmr1	down
14	20111224	20112118	895	*	05macs2_bdgdiff/nap1l4_wt_vs_aa_cond1_564	25.7179	Distal Intergenic	14	20156477	20191281	34805	1	ENSDARG00000037433	ENSDART00000123434	fmr1	down
14	21011362	21011597	236	*	05macs2_bdgdiff/nap1l4_wt_vs_aa_cond1_565	3.80664	Distal Intergenic	14	21007957	21010327	2371	1	ENSDARG00000111440	ENSDART00000162316	LOC100330151	down
14	22281981	22282189	209	*	05macs2_bdgdiff/nap1l4_wt_vs_aa_cond1_566	5.35373	Distal Intergenic	14	22293787	22367920	74134	1	ENSDARG00000076230	ENSDART00000157967	atp10b	down
14	22457440	22457640	201	*	05macs2_bdgdiff/nap1l4_wt_vs_aa_cond1_567	6.99604	Promoter (<=1kb)	14	22457230	22464183	6954	1	ENSDARG00000003229	ENSDART00000019296	gdf9	down
14	25076827	25077079	253	*	05macs2_bdgdiff/nap1l4_wt_vs_aa_cond1_568	5.99812	Promoter (1-2kb)	14	25063318	25078569	15252	2	ENSDARG00000001162	ENSDART00000172802	matr3l1.1	down
14	25531277	25531575	299	*	05macs2_bdgdiff/nap1l4_wt_vs_aa_cond1_569	5.13003	Distal Intergenic	14	25505468	25510955	5488	1	ENSDARG00000056517	ENSDART00000079016	thoc3	down
14	26573997	26574200	204	*	05macs2_bdgdiff/nap1l4_wt_vs_aa_cond1_570	4.03404	Intron (ENSDART00000173056/ENSDARG00000076801; intron 1 of 33)	14	26566936	26626130	59195	1	ENSDARG00000076801	ENSDART00000173056	arap3	down
14	28302408	28302630	223	*	05macs2_bdgdiff/nap1l4_wt_vs_aa_cond1_571	6.38128	Intron (ENSDART00000173292/ENSDARG00000034871; intron 1 of 8)	14	28281744	28385565	103822	1	ENSDARG00000034871	ENSDART00000173292	mid2	down
14	30056631	30056837	207	*	05macs2_bdgdiff/nap1l4_wt_vs_aa_cond1_572	17.4601	Distal Intergenic	14	29984454	29987839	3386	1	ENSDARG00000061585	ENSDART00000172810	cyp4v2b	down
14	30745491	30745812	322	*	05macs2_bdgdiff/nap1l4_wt_vs_aa_cond1_573	3.38075	Promoter (1-2kb)	14	30739476	30747686	8211	2	ENSDARG00000015355	ENSDART00000008373	fosl1a	down
14	30804613	30804951	339	*	05macs2_bdgdiff/nap1l4_wt_vs_aa_cond1_574	6.31145	Promoter (<=1kb)	14	30803920	30805091	1172	2	ENSDARG00000055786	ENSDART00000078186	LOC563933	down
14	31142639	31142839	201	*	05macs2_bdgdiff/nap1l4_wt_vs_aa_cond1_575	6.26	Intron (ENSDART00000026569/ENSDARG00000015472; intron 1 of 8)	14	31090151	31151148	60998	2	ENSDARG00000015472	ENSDART00000026569	gpc4	down
14	31415190	31415406	217	*	05macs2_bdgdiff/nap1l4_wt_vs_aa_cond1_576	3.74233	Intron (ENSDART00000173108/ENSDARG00000032199; intron 2 of 7)	14	31176952	31465905	288954	2	ENSDARG00000032199	ENSDART00000173108	gpc3	down
14	33656486	33656735	250	*	05macs2_bdgdiff/nap1l4_wt_vs_aa_cond1_577	4.30047	Distal Intergenic	14	33644656	33644771	116	1	ENSDARG00000108513	ENSDART00000179518	-	down
14	33723355	33723694	340	*	05macs2_bdgdiff/nap1l4_wt_vs_aa_cond1_578	5.48337	Promoter (<=1kb)	14	33723309	33745311	22003	1	ENSDARG00000053279	ENSDART00000132488	apln	down
14	34668291	34668513	223	*	05macs2_bdgdiff/nap1l4_wt_vs_aa_cond1_579	5.12431	Intron (ENSDART00000141157/ENSDARG00000088168; intron 13 of 22)	14	34637534	34657105	19572	2	ENSDARG00000088168	ENSDART00000147084	ablim3	down
14	35135324	35135525	202	*	05macs2_bdgdiff/nap1l4_wt_vs_aa_cond1_580	6.27158	Intron (ENSDART00000172171/ENSDARG00000099849; intron 6 of 15)	14	35237613	35246931	9319	1	ENSDARG00000099849	ENSDART00000163465	ebf1a	down
14	36759947	36760196	250	*	05macs2_bdgdiff/nap1l4_wt_vs_aa_cond1_581	5.95806	Intron (ENSDART00000074786/ENSDARG00000052855; intron 4 of 7)	14	36752033	36763302	11270	2	ENSDARG00000052855	ENSDART00000074786	ctso	down
14	38566010	38566210	201	*	05macs2_bdgdiff/nap1l4_wt_vs_aa_cond1_582	6.45284	Distal Intergenic	14	38654300	38656463	2164	1	ENSDARG00000036171	ENSDART00000148938	rnasel3	down
14	38833074	38833407	334	*	05macs2_bdgdiff/nap1l4_wt_vs_aa_cond1_583	12.326	Intron (ENSDART00000183629/ENSDARG00000103996; intron 1 of 10)	14	38810385	38828057	17673	2	ENSDARG00000103996	ENSDART00000186088	spdl1	down
14	38901083	38901313	231	*	05macs2_bdgdiff/nap1l4_wt_vs_aa_cond1_584	5.80137	Intron (ENSDART00000148737/ENSDARG00000004433; intron 11 of 17)	14	38882652	38889840	7189	2	ENSDARG00000026682	ENSDART00000035779	zgc:101583	down
14	41424270	41424573	304	*	05macs2_bdgdiff/nap1l4_wt_vs_aa_cond1_585	4.16518	Exon (ENSDART00000111480/ENSDARG00000077912; exon 5 of 12)	14	41435592	41439491	3900	1	ENSDARG00000077912	ENSDART00000190857	bcorl1	down
14	42319376	42319778	403	*	05macs2_bdgdiff/nap1l4_wt_vs_aa_cond1_586	6.40107	Distal Intergenic	14	42224893	42231293	6401	2	ENSDARG00000114583	ENSDART00000185486	-	down
14	42601536	42601764	229	*	05macs2_bdgdiff/nap1l4_wt_vs_aa_cond1_587	4.48375	Distal Intergenic	14	42224893	42231293	6401	2	ENSDARG00000114583	ENSDART00000185486	-	down
14	44406463	44406701	239	*	05macs2_bdgdiff/nap1l4_wt_vs_aa_cond1_588	8.00614	Distal Intergenic	14	44517029	44517148	120	2	ENSDARG00000084540	ENSDART00000119940	-	down
14	45292409	45292905	497	*	05macs2_bdgdiff/nap1l4_wt_vs_aa_cond1_589	4.97632	Intron (ENSDART00000168270/ENSDARG00000101188; intron 4 of 4)	14	45306073	45335299	29227	1	ENSDARG00000026137	ENSDART00000034606	sfxn5b	down
14	45408651	45408936	286	*	05macs2_bdgdiff/nap1l4_wt_vs_aa_cond1_590	4.4242	Promoter (2-3kb)	14	45406344	45420092	13749	1	ENSDARG00000075727	ENSDART00000112377	map1lc3cl	down
14	45466918	45467222	305	*	05macs2_bdgdiff/nap1l4_wt_vs_aa_cond1_591	6.35764	Promoter (1-2kb)	14	45468955	45469031	77	2	ENSDARG00000088287	ENSDART00000122928	mir194b	down
14	46159372	46159607	236	*	05macs2_bdgdiff/nap1l4_wt_vs_aa_cond1_592	3.96382	Intron (ENSDART00000164321/ENSDARG00000074684; intron 14 of 14)	14	46157379	46173265	15887	2	ENSDARG00000074684	ENSDART00000164321	ugl	down
14	46592179	46592395	217	*	05macs2_bdgdiff/nap1l4_wt_vs_aa_cond1_593	7.92158	Intron (ENSDART00000105417/ENSDARG00000039966; intron 1 of 23)	14	46470427	46616362	145936	2	ENSDARG00000039966	ENSDART00000171702	prom1a	down
14	48563572	48563775	204	*	05macs2_bdgdiff/nap1l4_wt_vs_aa_cond1_594	28.737	Distal Intergenic	14	48576584	48576700	117	2	ENSDARG00000107724	ENSDART00000178086	-	down
14	49077043	49077446	404	*	05macs2_bdgdiff/nap1l4_wt_vs_aa_cond1_595	4.84818	Distal Intergenic	14	49086765	49086881	117	1	ENSDARG00000109807	ENSDART00000181750	-	down
14	49336461	49336661	201	*	05macs2_bdgdiff/nap1l4_wt_vs_aa_cond1_596	7.70204	Intron (ENSDART00000148882/ENSDARG00000013335; intron 9 of 20)	14	49297877	49360619	62743	1	ENSDARG00000013335	ENSDART00000148807	anxa6	down
14	49529891	49530432	542	*	05macs2_bdgdiff/nap1l4_wt_vs_aa_cond1_597	5.72362	Intron (ENSDART00000194502/ENSDARG00000117814; intron 1 of 2)	14	49496163	49603295	107133	1	ENSDARG00000117814	ENSDART00000194502	-	down
14	49602402	49602612	211	*	05macs2_bdgdiff/nap1l4_wt_vs_aa_cond1_598	6.59823	Promoter (1-2kb)	14	49604362	49665640	61279	1	ENSDARG00000106873	ENSDART00000178639	synpo	down
14	49992635	49992868	234	*	05macs2_bdgdiff/nap1l4_wt_vs_aa_cond1_599	4.61558	Promoter (<=1kb)	14	49944368	49992709	48342	2	ENSDARG00000102831	ENSDART00000159988	fam193b	down
14	50280319	50280654	336	*	05macs2_bdgdiff/nap1l4_wt_vs_aa_cond1_600	4.21475	Distal Intergenic	14	50426351	50472294	45944	1	ENSDARG00000117792	ENSDART00000194921	-	down
14	50675157	50675439	283	*	05macs2_bdgdiff/nap1l4_wt_vs_aa_cond1_601	7.01614	Distal Intergenic	14	50770537	50804016	33480	1	ENSDARG00000104945	ENSDART00000158723	sncb	down
14	50885992	50886215	224	*	05macs2_bdgdiff/nap1l4_wt_vs_aa_cond1_602	5.93811	Intron (ENSDART00000174562/ENSDARG00000068586; intron 3 of 29)	14	50839282	50892442	53161	2	ENSDARG00000068586	ENSDART00000174562	cdhr2	down
14	51792974	51793185	212	*	05macs2_bdgdiff/nap1l4_wt_vs_aa_cond1_603	3.51879	Distal Intergenic	14	51753080	51753197	118	2	ENSDARG00000082654	ENSDART00000116712	-	down
14	51889059	51889449	391	*	05macs2_bdgdiff/nap1l4_wt_vs_aa_cond1_604	7.44002	Distal Intergenic	14	51829317	51855047	25731	2	ENSDARG00000111920	ENSDART00000088912	LOC563082	down
14	51889668	51889907	240	*	05macs2_bdgdiff/nap1l4_wt_vs_aa_cond1_605	11.7581	Distal Intergenic	14	51829317	51855047	25731	2	ENSDARG00000111920	ENSDART00000088912	LOC563082	down
14	52236749	52236957	209	*	05macs2_bdgdiff/nap1l4_wt_vs_aa_cond1_606	4.8896	Distal Intergenic	14	52323322	52354463	31142	1	ENSDARG00000098158	ENSDART00000161245	cpxm1b	down
14	52346546	52346848	303	*	05macs2_bdgdiff/nap1l4_wt_vs_aa_cond1_607	4.76395	Exon (ENSDART00000161245/ENSDARG00000098158; exon 9 of 14)	14	52356897	52366962	10066	1	ENSDARG00000102463	ENSDART00000158277	cox18	down
14	52437022	52437446	425	*	05macs2_bdgdiff/nap1l4_wt_vs_aa_cond1_608	9.84034	Promoter (2-3kb)	14	52440161	52467160	27000	1	ENSDARG00000104404	ENSDART00000168437	b4galt1l	down
14	52599640	52600297	658	*	05macs2_bdgdiff/nap1l4_wt_vs_aa_cond1_609	8.04417	Distal Intergenic	14	52573476	52583021	9546	2	ENSDARG00000098660	ENSDART00000166924	tstd2	down
14	52613749	52614054	306	*	05macs2_bdgdiff/nap1l4_wt_vs_aa_cond1_610	7.58034	Distal Intergenic	14	52573476	52583021	9546	2	ENSDARG00000098660	ENSDART00000166924	tstd2	down
14	52615087	52616260	1174	*	05macs2_bdgdiff/nap1l4_wt_vs_aa_cond1_611	6.81032	Distal Intergenic	14	52573476	52583021	9546	2	ENSDARG00000098660	ENSDART00000166924	tstd2	down
15	426508	426807	300	*	05macs2_bdgdiff/nap1l4_wt_vs_aa_cond1_612	5.88516	Promoter (<=1kb)	15	425695	425756	62	2	ENSDARG00000113271	ENSDART00000188349	-	down
15	1006852	1007163	312	*	05macs2_bdgdiff/nap1l4_wt_vs_aa_cond1_613	22.1121	Promoter (2-3kb)	15	1004680	1010521	5842	1	ENSDARG00000096941	ENSDART00000157310	si:dkey-77f5.8	down
15	1049329	1049553	225	*	05macs2_bdgdiff/nap1l4_wt_vs_aa_cond1_614	8.78553	Intron (ENSDART00000093133/ENSDARG00000063621; intron 3 of 4)	15	1033244	1038193	4950	2	ENSDARG00000087331	ENSDART00000159462	si:dkey-77f5.3	down
15	1108622	1108881	260	*	05macs2_bdgdiff/nap1l4_wt_vs_aa_cond1_615	9.84671	Distal Intergenic	15	1116664	1120421	3758	1	ENSDARG00000069945	ENSDART00000154780	p2ry12	down
15	1245498	1245806	309	*	05macs2_bdgdiff/nap1l4_wt_vs_aa_cond1_616	4.04833	Distal Intergenic	15	1199407	1210546	11140	1	ENSDARG00000101379	ENSDART00000163827	-	down
15	1396815	1397037	223	*	05macs2_bdgdiff/nap1l4_wt_vs_aa_cond1_617	6.10697	Promoter (<=1kb)	15	1397811	1436707	38897	1	ENSDARG00000035175	ENSDART00000102125	schip1	down
15	1912424	1912733	310	*	05macs2_bdgdiff/nap1l4_wt_vs_aa_cond1_618	24.1556	Intron (ENSDART00000155688/ENSDARG00000075327; intron 50 of 55)	15	1891692	1897728	6037	1	ENSDARG00000027803	ENSDART00000149631	sbds	down
15	2577922	2578201	280	*	05macs2_bdgdiff/nap1l4_wt_vs_aa_cond1_619	5.96611	Exon (ENSDART00000178505/ENSDARG00000090421; exon 8 of 8)	15	2589949	2596125	6177	2	ENSDARG00000079415	ENSDART00000114923	dnajc30b	down
15	2684997	2685201	205	*	05macs2_bdgdiff/nap1l4_wt_vs_aa_cond1_620	10.7726	Promoter (<=1kb)	15	2685055	2685706	652	1	ENSDARG00000097832	ENSDART00000157036	-	down
15	2985420	2985654	235	*	05macs2_bdgdiff/nap1l4_wt_vs_aa_cond1_621	7.13528	Promoter (<=1kb)	15	2976120	2985599	9480	2	ENSDARG00000091207	ENSDART00000129886	-	down
15	3646287	3646491	205	*	05macs2_bdgdiff/nap1l4_wt_vs_aa_cond1_622	10.3972	Intron (ENSDART00000190377/ENSDARG00000115101; intron 1 of 1)	15	3674765	3689119	14355	1	ENSDARG00000058869	ENSDART00000081802	nek3	down
15	4466338	4466549	212	*	05macs2_bdgdiff/nap1l4_wt_vs_aa_cond1_623	4.56732	Intron (ENSDART00000155619/ENSDARG00000042835; intron 5 of 13)	15	4426494	4482147	55654	2	ENSDARG00000042835	ENSDART00000156930	tfdp2	down
15	6783999	6784212	214	*	05macs2_bdgdiff/nap1l4_wt_vs_aa_cond1_624	9.93747	Promoter (2-3kb)	15	6786757	6807963	21207	1	ENSDARG00000011488	ENSDART00000013278	sirt2	down
15	7106622	7106842	221	*	05macs2_bdgdiff/nap1l4_wt_vs_aa_cond1_625	7.12737	Intron (ENSDART00000155268/ENSDARG00000075253; intron 3 of 24)	15	7086327	7161877	75551	1	ENSDARG00000075253	ENSDART00000114560	pik3cb	down
15	7215206	7215433	228	*	05macs2_bdgdiff/nap1l4_wt_vs_aa_cond1_626	7.85102	Distal Intergenic	15	7187228	7190183	2956	1	ENSDARG00000007097	ENSDART00000109394	her13	down
15	7216010	7216392	383	*	05macs2_bdgdiff/nap1l4_wt_vs_aa_cond1_627	8.03513	Distal Intergenic	15	7187228	7190183	2956	1	ENSDARG00000007097	ENSDART00000109394	her13	down
15	7234119	7234329	211	*	05macs2_bdgdiff/nap1l4_wt_vs_aa_cond1_628	8.3305	Distal Intergenic	15	7187228	7190183	2956	1	ENSDARG00000007097	ENSDART00000109394	her13	down
15	7286442	7286807	366	*	05macs2_bdgdiff/nap1l4_wt_vs_aa_cond1_629	4.38417	Distal Intergenic	15	7314607	7337148	22542	2	ENSDARG00000100227	ENSDART00000182568	slc7a1b	down
15	7287589	7287826	238	*	05macs2_bdgdiff/nap1l4_wt_vs_aa_cond1_630	7.22102	Distal Intergenic	15	7314607	7337148	22542	2	ENSDARG00000100227	ENSDART00000182568	slc7a1b	down
15	7289848	7291238	1391	*	05macs2_bdgdiff/nap1l4_wt_vs_aa_cond1_631	15.7038	Distal Intergenic	15	7314607	7337148	22542	2	ENSDARG00000100227	ENSDART00000182568	slc7a1b	down
15	7896679	7897015	337	*	05macs2_bdgdiff/nap1l4_wt_vs_aa_cond1_632	4.68245	Distal Intergenic	15	7805779	7805920	142	1	ENSDARG00000097641	ENSDART00000156896	-	down
15	8061530	8061884	355	*	05macs2_bdgdiff/nap1l4_wt_vs_aa_cond1_633	8.5974	Intron (ENSDART00000090790/ENSDARG00000062633; intron 2 of 8)	15	8043751	8151371	107621	1	ENSDARG00000062633	ENSDART00000193701	cadm2b	down
15	8159447	8159672	226	*	05macs2_bdgdiff/nap1l4_wt_vs_aa_cond1_634	4.21531	Distal Intergenic	15	8170899	8177919	7021	2	ENSDARG00000062553	ENSDART00000101463	bach1a	down
15	8186480	8186699	220	*	05macs2_bdgdiff/nap1l4_wt_vs_aa_cond1_635	10.0647	Exon (ENSDART00000155381/ENSDARG00000062553; exon 3 of 5)	15	8186823	8191841	5019	2	ENSDARG00000062553	ENSDART00000156663	bach1a	down
15	8728300	8728585	286	*	05macs2_bdgdiff/nap1l4_wt_vs_aa_cond1_636	29.3498	Intron (ENSDART00000154171/ENSDARG00000062577; intron 1 of 6)	15	8731752	8731866	115	1	ENSDARG00000115784	ENSDART00000183261	-	down
15	8806358	8806629	272	*	05macs2_bdgdiff/nap1l4_wt_vs_aa_cond1_637	6.61093	Distal Intergenic	15	8767650	8799977	32328	1	ENSDARG00000026967	ENSDART00000033871	ap2s1	down
15	10202100	10202300	201	*	05macs2_bdgdiff/nap1l4_wt_vs_aa_cond1_638	19.8492	Intron (ENSDART00000162133/ENSDARG00000105088; intron 9 of 30)	15	10186054	10186169	116	2	ENSDARG00000106976	ENSDART00000175901	-	down
15	10722162	10722395	234	*	05macs2_bdgdiff/nap1l4_wt_vs_aa_cond1_639	4.22992	Distal Intergenic	15	10750208	10756943	6736	1	ENSDARG00000097312	ENSDART00000154426	-	down
15	11163088	11163355	268	*	05macs2_bdgdiff/nap1l4_wt_vs_aa_cond1_640	19.741	Distal Intergenic	15	11097869	11099720	1852	2	ENSDARG00000097888	ENSDART00000156308	-	down
15	11223876	11224324	449	*	05macs2_bdgdiff/nap1l4_wt_vs_aa_cond1_641	7.73989	Intron (ENSDART00000083367/ENSDARG00000037883; intron 8 of 8)	15	11303325	11305074	1750	1	ENSDARG00000097179	ENSDART00000156409	-	down
15	11594433	11594692	260	*	05macs2_bdgdiff/nap1l4_wt_vs_aa_cond1_642	5.09572	Distal Intergenic	15	11565391	11565509	119	1	ENSDARG00000101761	ENSDART00000126580	-	down
15	11594894	11595461	568	*	05macs2_bdgdiff/nap1l4_wt_vs_aa_cond1_643	4.84605	Distal Intergenic	15	11565391	11565509	119	1	ENSDARG00000101761	ENSDART00000126580	-	down
15	12059788	12060135	348	*	05macs2_bdgdiff/nap1l4_wt_vs_aa_cond1_644	5.0817	Distal Intergenic	15	12030367	12054746	24380	1	ENSDARG00000106745	ENSDART00000176178	LOC110437892	down
15	12998360	12998560	201	*	05macs2_bdgdiff/nap1l4_wt_vs_aa_cond1_645	4.14651	Distal Intergenic	15	13107347	13208607	101261	2	ENSDARG00000105059	ENSDART00000184151	zgc:172282	down
15	13480460	13480803	344	*	05macs2_bdgdiff/nap1l4_wt_vs_aa_cond1_646	5.04074	Intron (ENSDART00000194412/ENSDARG00000117788; intron 1 of 2)	15	13524874	13524988	115	1	ENSDARG00000113746	ENSDART00000187849	-	down
15	13747020	13747844	825	*	05macs2_bdgdiff/nap1l4_wt_vs_aa_cond1_647	8.20264	Distal Intergenic	15	13824472	13824604	133	2	ENSDARG00000084093	ENSDART00000119493	-	down
15	13748857	13749221	365	*	05macs2_bdgdiff/nap1l4_wt_vs_aa_cond1_648	7.92846	Distal Intergenic	15	13824472	13824604	133	2	ENSDARG00000084093	ENSDART00000119493	-	down
15	14171042	14171242	201	*	05macs2_bdgdiff/nap1l4_wt_vs_aa_cond1_649	5.18479	Intron (ENSDART00000047531/ENSDARG00000100941; intron 8 of 9)	15	14165476	14173128	7653	1	ENSDARG00000100941	ENSDART00000159757	clca5.2	down
15	14712231	14712533	303	*	05macs2_bdgdiff/nap1l4_wt_vs_aa_cond1_650	4.29305	Intron (ENSDART00000166880/ENSDARG00000103692; intron 6 of 12)	15	14680055	14696775	16721	2	ENSDARG00000103692	ENSDART00000165675	p4ha3	down
15	14765863	14766077	215	*	05macs2_bdgdiff/nap1l4_wt_vs_aa_cond1_651	12.436	Distal Intergenic	15	14676120	14755318	79199	2	ENSDARG00000103692	ENSDART00000160302	p4ha3	down
15	14766782	14767261	480	*	05macs2_bdgdiff/nap1l4_wt_vs_aa_cond1_652	4.83463	Distal Intergenic	15	14676120	14755318	79199	2	ENSDARG00000103692	ENSDART00000160302	p4ha3	down
15	14772936	14773155	220	*	05macs2_bdgdiff/nap1l4_wt_vs_aa_cond1_653	5.8563	Distal Intergenic	15	14776854	14780602	3749	2	ENSDARG00000102669	ENSDART00000170808	or95a1	down
15	14774287	14775103	817	*	05macs2_bdgdiff/nap1l4_wt_vs_aa_cond1_654	9.05146	Distal Intergenic	15	14776854	14780602	3749	2	ENSDARG00000102669	ENSDART00000170808	or95a1	down
15	14816686	14816946	261	*	05macs2_bdgdiff/nap1l4_wt_vs_aa_cond1_655	5.813	Distal Intergenic	15	14826966	14828918	1953	1	ENSDARG00000104746	ENSDART00000157912	or94a1	down
15	16473086	16473410	325	*	05macs2_bdgdiff/nap1l4_wt_vs_aa_cond1_656	4.52955	Distal Intergenic	15	16518967	16519083	117	1	ENSDARG00000112462	ENSDART00000175093	-	down
15	16701751	16702045	295	*	05macs2_bdgdiff/nap1l4_wt_vs_aa_cond1_657	5.07521	Promoter (2-3kb)	15	16564692	16704417	139726	2	ENSDARG00000088898	ENSDART00000155163	caln1	down
15	18346469	18346834	366	*	05macs2_bdgdiff/nap1l4_wt_vs_aa_cond1_658	4.38367	Intron (ENSDART00000155866/ENSDARG00000074526; intron 2 of 6)	15	18253542	18361475	107934	2	ENSDARG00000074526	ENSDART00000155866	zbtb16b	down
15	18402205	18402405	201	*	05macs2_bdgdiff/nap1l4_wt_vs_aa_cond1_659	5.21444	Intron (ENSDART00000019006/ENSDARG00000007220; intron 15 of 19)	15	18389516	18429550	40035	2	ENSDARG00000007220	ENSDART00000136208	ncam1b	down
15	19615306	19615656	351	*	05macs2_bdgdiff/nap1l4_wt_vs_aa_cond1_660	10.5976	Distal Intergenic	15	19646902	19660757	13856	1	ENSDARG00000037402	ENSDART00000179822	lim2.3	down
15	20897614	20897820	207	*	05macs2_bdgdiff/nap1l4_wt_vs_aa_cond1_661	5.37699	Promoter (<=1kb)	15	20897103	20901355	4253	1	ENSDARG00000097996	ENSDART00000154854	-	down
15	21317078	21317285	208	*	05macs2_bdgdiff/nap1l4_wt_vs_aa_cond1_662	5.18206	Exon (ENSDART00000111213/ENSDARG00000077399; exon 9 of 14)	15	21335097	21403597	68501	1	ENSDARG00000097950	ENSDART00000154914	-	down
15	22090347	22090547	201	*	05macs2_bdgdiff/nap1l4_wt_vs_aa_cond1_663	6.31393	Distal Intergenic	15	22046557	22074315	27759	2	ENSDARG00000056926	ENSDART00000149830	drd2a	down
15	23776668	23776912	245	*	05macs2_bdgdiff/nap1l4_wt_vs_aa_cond1_664	4.50974	3' UTR	15	23776417	23783822	7406	2	ENSDARG00000040559	ENSDART00000180932	rad1	down
15	25297512	25297841	330	*	05macs2_bdgdiff/nap1l4_wt_vs_aa_cond1_665	6.26818	Intron (ENSDART00000042218/ENSDARG00000032013; intron 2 of 10)	15	25273470	25304710	31241	2	ENSDARG00000032013	ENSDART00000190690	pafah1b1a	down
15	25441413	25441683	271	*	05macs2_bdgdiff/nap1l4_wt_vs_aa_cond1_666	5.07824	Promoter (2-3kb)	15	25439106	25443025	3920	1	ENSDARG00000061634	ENSDART00000156252	aifm4	down
15	25688345	25688553	209	*	05macs2_bdgdiff/nap1l4_wt_vs_aa_cond1_667	8.85798	Exon (ENSDART00000077853/ENSDARG00000055493; exon 2 of 2)	15	25683069	25688468	5400	1	ENSDARG00000055493	ENSDART00000148190	hic1	down
15	25778542	25778879	338	*	05macs2_bdgdiff/nap1l4_wt_vs_aa_cond1_668	5.56274	Distal Intergenic	15	25718974	25760634	41661	2	ENSDARG00000097316	ENSDART00000155332	-	down
15	28040099	28040303	205	*	05macs2_bdgdiff/nap1l4_wt_vs_aa_cond1_669	6.24196	Intron (ENSDART00000152620/ENSDARG00000041137; intron 2 of 2)	15	28006768	28082310	75543	2	ENSDARG00000041137	ENSDART00000152620	dhrs13a.3	down
15	28754832	28755089	258	*	05macs2_bdgdiff/nap1l4_wt_vs_aa_cond1_670	4.72698	Intron (ENSDART00000166036/ENSDARG00000017673; intron 4 of 5)	15	28761563	28766824	5262	1	ENSDARG00000017673	ENSDART00000154371	nova2	down
15	30618867	30619227	361	*	05macs2_bdgdiff/nap1l4_wt_vs_aa_cond1_671	4.82847	Intron (ENSDART00000100194/ENSDARG00000032614; intron 6 of 14)	15	30435657	30714130	278474	2	ENSDARG00000032614	ENSDART00000156914	msi2b	down
15	33129799	33130099	301	*	05macs2_bdgdiff/nap1l4_wt_vs_aa_cond1_672	4.24885	Intron (ENSDART00000168920/ENSDARG00000105184; intron 35 of 54)	15	32897077	33172246	275170	2	ENSDARG00000105184	ENSDART00000158666	nbeab	down
15	33532288	33532529	242	*	05macs2_bdgdiff/nap1l4_wt_vs_aa_cond1_673	6.55387	Intron (ENSDART00000167705/ENSDARG00000098954; intron 5 of 17)	15	33477405	33527721	50317	2	ENSDARG00000098954	ENSDART00000161151	stard13b	down
15	34399360	34399573	214	*	05macs2_bdgdiff/nap1l4_wt_vs_aa_cond1_674	7.15309	Intron (ENSDART00000147582/ENSDARG00000025595; intron 3 of 12)	15	34354126	34408777	54652	2	ENSDARG00000025595	ENSDART00000139934	agmo	down
15	35246508	35246708	201	*	05macs2_bdgdiff/nap1l4_wt_vs_aa_cond1_675	7.62169	Promoter (<=1kb)	15	35227219	35246742	19524	2	ENSDARG00000053753	ENSDART00000131479	mffa	down
15	35727394	35727594	201	*	05macs2_bdgdiff/nap1l4_wt_vs_aa_cond1_676	8.2154	Intron (ENSDART00000192955/ENSDARG00000079581; intron 3 of 5)	15	35718354	35895161	176808	1	ENSDARG00000079581	ENSDART00000110003	nyap2a	down
15	35857908	35858151	244	*	05macs2_bdgdiff/nap1l4_wt_vs_aa_cond1_677	8.62271	Intron (ENSDART00000110003/ENSDARG00000079581; intron 5 of 5)	15	35888549	35930070	41522	2	ENSDARG00000054087	ENSDART00000076229	irs1	down
15	36693698	36693916	219	*	05macs2_bdgdiff/nap1l4_wt_vs_aa_cond1_678	4.69248	Exon (ENSDART00000186548/ENSDARG00000060758; exon 6 of 32)	15	36556503	36660789	104287	2	ENSDARG00000060758	ENSDART00000150109	nphs1	down
15	36898479	36898679	201	*	05macs2_bdgdiff/nap1l4_wt_vs_aa_cond1_679	3.6885	Intron (ENSDART00000186548/ENSDARG00000060758; intron 1 of 31)	15	36874251	36874366	116	2	ENSDARG00000107732	ENSDART00000176972	-	down
15	37040678	37040881	204	*	05macs2_bdgdiff/nap1l4_wt_vs_aa_cond1_680	10.9771	Exon (ENSDART00000165867/ENSDARG00000100088; exon 16 of 19)	15	37022018	37104165	82148	2	ENSDARG00000100088	ENSDART00000165867	st14	down
15	37734172	37734536	365	*	05macs2_bdgdiff/nap1l4_wt_vs_aa_cond1_681	15.2547	Promoter (<=1kb)	15	37731055	37733238	2184	2	ENSDARG00000076710	ENSDART00000115178	si:dkey-42l23.7	down
15	38647514	38647714	201	*	05macs2_bdgdiff/nap1l4_wt_vs_aa_cond1_682	4.51759	Distal Intergenic	15	38859648	38892208	32561	1	ENSDARG00000078366	ENSDART00000141086	-	down
15	39159321	39159612	292	*	05macs2_bdgdiff/nap1l4_wt_vs_aa_cond1_683	6.41409	Intron (ENSDART00000129511/ENSDARG00000014891; intron 14 of 25)	15	39096736	39228226	131491	1	ENSDARG00000014891	ENSDART00000014877	robo2	down
15	39802892	39803260	369	*	05macs2_bdgdiff/nap1l4_wt_vs_aa_cond1_684	19.3068	Intron (ENSDART00000097134/ENSDARG00000026784; intron 1 of 30)	15	39629830	39819877	190048	2	ENSDARG00000026784	ENSDART00000142719	robo1	down
15	40242506	40242770	265	*	05macs2_bdgdiff/nap1l4_wt_vs_aa_cond1_685	4.99278	Intron (ENSDART00000152253/ENSDARG00000043443; intron 4 of 6)	15	40220678	40246396	25719	2	ENSDARG00000043443	ENSDART00000063777	kcnj13	down
15	40543464	40543704	241	*	05macs2_bdgdiff/nap1l4_wt_vs_aa_cond1_686	4.68061	Distal Intergenic	15	40665310	40989931	324622	1	ENSDARG00000033840	ENSDART00000154187	fat3a	down
15	42021491	42021762	272	*	05macs2_bdgdiff/nap1l4_wt_vs_aa_cond1_687	5.05149	Intron (ENSDART00000004338/ENSDARG00000010767; intron 3 of 16)	15	41945310	42039192	93883	2	ENSDARG00000010767	ENSDART00000004338	epha4l	down
15	42117383	42117583	201	*	05macs2_bdgdiff/nap1l4_wt_vs_aa_cond1_688	5.91442	Distal Intergenic	15	42136087	42139836	3750	2	ENSDARG00000117741	ENSDART00000194870	LOC100536426	down
15	42197674	42197966	293	*	05macs2_bdgdiff/nap1l4_wt_vs_aa_cond1_689	6.7357	Intron (ENSDART00000015843/ENSDARG00000028348; intron 4 of 8)	15	42163356	42206890	43535	2	ENSDARG00000028348	ENSDART00000015843	pax3b	down
15	43162563	43162909	347	*	05macs2_bdgdiff/nap1l4_wt_vs_aa_cond1_690	4.89881	Promoter (1-2kb)	15	43154744	43164591	9848	2	ENSDARG00000110439	ENSDART00000171305	ap1s3a	down
15	43220930	43221145	216	*	05macs2_bdgdiff/nap1l4_wt_vs_aa_cond1_691	4.3128	Intron (ENSDART00000027019/ENSDARG00000005425; intron 4 of 11)	15	43226293	43237692	11400	2	ENSDARG00000005425	ENSDART00000154672	wdfy1	down
15	43339724	43340078	355	*	05macs2_bdgdiff/nap1l4_wt_vs_aa_cond1_692	6.19463	Intron (ENSDART00000161011/ENSDARG00000098239; intron 2 of 19)	15	43333121	43389922	56802	1	ENSDARG00000098239	ENSDART00000161011	zgc:85932	down
15	43356686	43357003	318	*	05macs2_bdgdiff/nap1l4_wt_vs_aa_cond1_693	4.33667	Intron (ENSDART00000161011/ENSDARG00000098239; intron 9 of 19)	15	43333121	43389922	56802	1	ENSDARG00000098239	ENSDART00000161011	zgc:85932	down
15	43670049	43670283	235	*	05macs2_bdgdiff/nap1l4_wt_vs_aa_cond1_694	3.47952	Intron (ENSDART00000170398/ENSDARG00000102067; intron 5 of 8)	15	43651646	43651761	116	2	ENSDARG00000108569	ENSDART00000176937	-	down
15	44286666	44286874	209	*	05macs2_bdgdiff/nap1l4_wt_vs_aa_cond1_695	4.1026	Promoter (2-3kb)	15	44283723	44348780	65058	1	ENSDARG00000091760	ENSDART00000167722	cwf19l2	down
15	44398666	44398888	223	*	05macs2_bdgdiff/nap1l4_wt_vs_aa_cond1_696	8.15414	Intron (ENSDART00000133449/ENSDARG00000093185; intron 5 of 6)	15	44366556	44404098	37543	1	ENSDARG00000093185	ENSDART00000133449	gucy1a2	down
15	44586884	44587204	321	*	05macs2_bdgdiff/nap1l4_wt_vs_aa_cond1_697	4.35088	Intron (ENSDART00000042083/ENSDARG00000037496; intron 11 of 15)	15	44559448	44601331	41884	2	ENSDARG00000104296	ENSDART00000161514	fam131ab	down
15	44751243	44751453	211	*	05macs2_bdgdiff/nap1l4_wt_vs_aa_cond1_698	5.34921	Promoter (<=1kb)	15	44750514	44750630	117	2	ENSDARG00000108744	ENSDART00000175551	-	down
15	44952934	44953197	264	*	05macs2_bdgdiff/nap1l4_wt_vs_aa_cond1_699	4.13289	Intron (ENSDART00000111373/ENSDARG00000077677; intron 1 of 6)	15	44929497	44995151	65655	1	ENSDARG00000077677	ENSDART00000111373	pdgfd	down
15	45182140	45182428	289	*	05macs2_bdgdiff/nap1l4_wt_vs_aa_cond1_700	7.0513	Intron (ENSDART00000185291/ENSDARG00000113761; intron 27 of 86)	15	45008585	45246911	238327	2	ENSDARG00000113761	ENSDART00000185291	dync2h1	down
15	45444851	45445307	457	*	05macs2_bdgdiff/nap1l4_wt_vs_aa_cond1_701	6.58062	Intron (ENSDART00000090596/ENSDARG00000113525; intron 1 of 4)	15	45414883	45510977	96095	2	ENSDARG00000113525	ENSDART00000090596	fgf12b	down
15	45454712	45454953	242	*	05macs2_bdgdiff/nap1l4_wt_vs_aa_cond1_702	3.82663	Intron (ENSDART00000090596/ENSDARG00000113525; intron 1 of 4)	15	45414883	45510977	96095	2	ENSDARG00000113525	ENSDART00000090596	fgf12b	down
15	45754492	45754692	201	*	05macs2_bdgdiff/nap1l4_wt_vs_aa_cond1_703	6.75201	Distal Intergenic	15	45668851	45674213	5363	2	ENSDARG00000057408	ENSDART00000080072	LOC101886389	down
15	46046041	46046514	474	*	05macs2_bdgdiff/nap1l4_wt_vs_aa_cond1_704	4.89701	Intron (ENSDART00000124704/ENSDARG00000027602; intron 2 of 5)	15	45994123	46132181	138059	1	ENSDARG00000027602	ENSDART00000124704	lrfn1	down
15	46483502	46483760	259	*	05macs2_bdgdiff/nap1l4_wt_vs_aa_cond1_705	10.6004	Intron (ENSDART00000191793/ENSDARG00000109783; intron 1 of 6)	15	46386261	46598864	212604	1	ENSDARG00000109783	ENSDART00000191793	igsf11	down
15	46813252	46813523	272	*	05macs2_bdgdiff/nap1l4_wt_vs_aa_cond1_706	3.69459	Intron (ENSDART00000045110/ENSDARG00000006110; intron 10 of 19)	15	46791702	46821568	29867	2	ENSDARG00000006110	ENSDART00000148525	chrd	down
15	46852230	46852461	232	*	05macs2_bdgdiff/nap1l4_wt_vs_aa_cond1_707	4.36037	Promoter (<=1kb)	15	46853252	46913075	59824	1	ENSDARG00000102724	ENSDART00000186040	zgc:153039	down
15	46946911	46947113	203	*	05macs2_bdgdiff/nap1l4_wt_vs_aa_cond1_708	4.19351	Distal Intergenic	15	47008307	47075260	66954	1	ENSDARG00000060549	ENSDART00000085387	LOC100332538	down
15	47119740	47119940	201	*	05macs2_bdgdiff/nap1l4_wt_vs_aa_cond1_709	5.21088	Distal Intergenic	15	47110884	47115787	4904	2	ENSDARG00000114444	ENSDART00000192601	-	down
15	47244408	47245312	905	*	05macs2_bdgdiff/nap1l4_wt_vs_aa_cond1_710	6.45667	Distal Intergenic	15	47180744	47193564	12821	2	ENSDARG00000103069	ENSDART00000172453	-	down
15	47289955	47290249	295	*	05macs2_bdgdiff/nap1l4_wt_vs_aa_cond1_711	5.00349	Distal Intergenic	15	47322860	47322976	117	1	ENSDARG00000084002	ENSDART00000119402	-	down
15	47302724	47303190	467	*	05macs2_bdgdiff/nap1l4_wt_vs_aa_cond1_712	5.59545	Distal Intergenic	15	47322860	47322976	117	1	ENSDARG00000084002	ENSDART00000119402	-	down
15	47343967	47344341	375	*	05macs2_bdgdiff/nap1l4_wt_vs_aa_cond1_713	5.0341	Promoter (2-3kb)	15	47341856	47350232	8377	1	ENSDARG00000102442	ENSDART00000162092	folr	down
15	47353560	47353907	348	*	05macs2_bdgdiff/nap1l4_wt_vs_aa_cond1_714	12.1409	Distal Intergenic	15	47362728	47385012	22285	1	ENSDARG00000114026	ENSDART00000180712	LOC101883459	down
15	47369994	47370243	250	*	05macs2_bdgdiff/nap1l4_wt_vs_aa_cond1_715	6.65289	Intron (ENSDART00000180712/ENSDARG00000114026; intron 1 of 9)	15	47362728	47385012	22285	1	ENSDARG00000114026	ENSDART00000180712	LOC101883459	down
15	47370978	47371497	520	*	05macs2_bdgdiff/nap1l4_wt_vs_aa_cond1_716	12.3568	Intron (ENSDART00000180712/ENSDARG00000114026; intron 1 of 9)	15	47362728	47385012	22285	1	ENSDARG00000114026	ENSDART00000180712	LOC101883459	down
15	47434112	47434453	342	*	05macs2_bdgdiff/nap1l4_wt_vs_aa_cond1_717	5.09269	Distal Intergenic	15	47440477	47449248	8772	1	ENSDARG00000007406	ENSDART00000002384	phox2a	down
15	47628450	47628678	229	*	05macs2_bdgdiff/nap1l4_wt_vs_aa_cond1_718	7.20332	Distal Intergenic	15	47618221	47623452	5232	1	ENSDARG00000098432	ENSDART00000168722	paf1	down
15	47643729	47643946	218	*	05macs2_bdgdiff/nap1l4_wt_vs_aa_cond1_719	8.05512	Distal Intergenic	15	47618221	47623452	5232	1	ENSDARG00000098432	ENSDART00000168722	paf1	down
15	47653042	47653372	331	*	05macs2_bdgdiff/nap1l4_wt_vs_aa_cond1_720	5.45126	Distal Intergenic	15	47618221	47623452	5232	1	ENSDARG00000098432	ENSDART00000168722	paf1	down
16	64222	64506	285	*	05macs2_bdgdiff/nap1l4_wt_vs_aa_cond1_721	9.26795	Distal Intergenic	16	68069	71108	3040	1	ENSDARG00000098834	ENSDART00000185385	sox4b	down
16	81097	81319	223	*	05macs2_bdgdiff/nap1l4_wt_vs_aa_cond1_722	8.25167	Distal Intergenic	16	68124	69570	1447	1	ENSDARG00000098834	ENSDART00000159652	sox4b	down
16	306058	306307	250	*	05macs2_bdgdiff/nap1l4_wt_vs_aa_cond1_723	3.65719	Distal Intergenic	16	277789	280835	3047	2	ENSDARG00000115651	ENSDART00000190541	-	down
16	407324	407643	320	*	05macs2_bdgdiff/nap1l4_wt_vs_aa_cond1_724	12.4842	Distal Intergenic	16	420122	513158	93037	1	ENSDARG00000117782	ENSDART00000194465	-	down
16	486411	486791	381	*	05macs2_bdgdiff/nap1l4_wt_vs_aa_cond1_725	9.67534	Intron (ENSDART00000194465/ENSDARG00000117782; intron 2 of 3)	16	420122	513158	93037	1	ENSDARG00000117782	ENSDART00000194465	-	down
16	489272	489536	265	*	05macs2_bdgdiff/nap1l4_wt_vs_aa_cond1_726	4.74164	Intron (ENSDART00000194465/ENSDARG00000117782; intron 2 of 3)	16	420122	513158	93037	1	ENSDARG00000117782	ENSDART00000194465	-	down
16	653031	653364	334	*	05macs2_bdgdiff/nap1l4_wt_vs_aa_cond1_727	3.57649	Distal Intergenic	16	555746	563732	7987	2	ENSDARG00000001785	ENSDART00000183394	irx2a	down
16	665969	666499	531	*	05macs2_bdgdiff/nap1l4_wt_vs_aa_cond1_728	5.88529	Distal Intergenic	16	555746	563732	7987	2	ENSDARG00000001785	ENSDART00000183394	irx2a	down
16	687262	687497	236	*	05macs2_bdgdiff/nap1l4_wt_vs_aa_cond1_729	6.62615	Distal Intergenic	16	555746	563732	7987	2	ENSDARG00000001785	ENSDART00000183394	irx2a	down
16	1122548	1122762	215	*	05macs2_bdgdiff/nap1l4_wt_vs_aa_cond1_730	6.3924	Intron (ENSDART00000092657/ENSDARG00000074646; intron 3 of 22)	16	1100559	1176503	75945	1	ENSDARG00000074646	ENSDART00000092657	LOC568792	down
16	1430171	1430382	212	*	05macs2_bdgdiff/nap1l4_wt_vs_aa_cond1_731	7.09865	Distal Intergenic	16	1383914	1399328	15415	1	ENSDARG00000058992	ENSDART00000185089	cers2b	down
16	1548152	1548413	262	*	05macs2_bdgdiff/nap1l4_wt_vs_aa_cond1_732	7.21989	Intron (ENSDART00000124660/ENSDARG00000086678; intron 29 of 38)	16	1470418	1503023	32606	2	ENSDARG00000023316	ENSDART00000036348	sim1a	down
16	4407334	4407574	241	*	05macs2_bdgdiff/nap1l4_wt_vs_aa_cond1_733	3.464	Distal Intergenic	16	4287542	4317879	30338	2	ENSDARG00000103542	ENSDART00000167719	vegfaa	down
16	4991936	4992163	228	*	05macs2_bdgdiff/nap1l4_wt_vs_aa_cond1_734	4.34501	Distal Intergenic	16	5061499	5061629	131	2	ENSDARG00000081104	ENSDART00000116679	-	down
16	5269098	5269450	353	*	05macs2_bdgdiff/nap1l4_wt_vs_aa_cond1_735	5.01153	Intron (ENSDART00000144558/ENSDARG00000021987; intron 3 of 35)	16	5276676	5446774	170099	1	ENSDARG00000021987	ENSDART00000133972	plecb	down
16	5339658	5339978	321	*	05macs2_bdgdiff/nap1l4_wt_vs_aa_cond1_736	4.75364	Intron (ENSDART00000144558/ENSDARG00000021987; intron 3 of 35)	16	5382382	5440055	57674	1	ENSDARG00000021987	ENSDART00000137399	plecb	down
16	5352773	5352981	209	*	05macs2_bdgdiff/nap1l4_wt_vs_aa_cond1_737	6.95401	Intron (ENSDART00000144558/ENSDARG00000021987; intron 3 of 35)	16	5382382	5440055	57674	1	ENSDARG00000021987	ENSDART00000137399	plecb	down
16	5701886	5702086	201	*	05macs2_bdgdiff/nap1l4_wt_vs_aa_cond1_738	5.00057	Promoter (<=1kb)	16	5702749	5705846	3098	1	ENSDARG00000017785	ENSDART00000138330	zgc:158689	down
16	6745691	6746108	418	*	05macs2_bdgdiff/nap1l4_wt_vs_aa_cond1_739	5.4561	Exon (ENSDART00000148625/ENSDARG00000087536; exon 9 of 9)	16	6750289	6800118	49830	1	ENSDARG00000095890	ENSDART00000167736	-	down
16	7043968	7044171	204	*	05macs2_bdgdiff/nap1l4_wt_vs_aa_cond1_740	5.96249	Intron (ENSDART00000111308/ENSDARG00000079217; intron 18 of 19)	16	6957602	6987599	29998	1	ENSDARG00000079217	ENSDART00000149987	bbs9	down
16	7191961	7192734	774	*	05macs2_bdgdiff/nap1l4_wt_vs_aa_cond1_741	10.0409	Intron (ENSDART00000163281/ENSDARG00000101980; intron 13 of 15)	16	7202082	7214513	12432	2	ENSDARG00000095946	ENSDART00000150005	si:ch73-341k19.1	down
16	7392324	7392544	221	*	05macs2_bdgdiff/nap1l4_wt_vs_aa_cond1_742	4.57764	Exon (ENSDART00000029727/ENSDARG00000023396; exon 6 of 8)	16	7380499	7416521	36023	1	ENSDARG00000023396	ENSDART00000149086	atg5	down
16	7461470	7461706	237	*	05macs2_bdgdiff/nap1l4_wt_vs_aa_cond1_743	5.66539	Distal Intergenic	16	7430998	7443388	12391	2	ENSDARG00000002445	ENSDART00000017445	prdm1a	down
16	8513240	8513467	228	*	05macs2_bdgdiff/nap1l4_wt_vs_aa_cond1_744	3.76344	Intron (ENSDART00000137365/ENSDARG00000035308; intron 1 of 16)	16	8364085	8520474	156390	2	ENSDARG00000035308	ENSDART00000137365	grb10b	down
16	9569425	9570057	633	*	05macs2_bdgdiff/nap1l4_wt_vs_aa_cond1_745	6.01879	Distal Intergenic	16	9564503	9566371	1869	2	ENSDARG00000105309	ENSDART00000173179	-	down
16	10391951	10392184	234	*	05macs2_bdgdiff/nap1l4_wt_vs_aa_cond1_746	7.14669	Distal Intergenic	16	10387719	10389787	2069	1	ENSDARG00000105332	ENSDART00000173296	-	down
16	10957941	10958154	214	*	05macs2_bdgdiff/nap1l4_wt_vs_aa_cond1_747	4.89845	Intron (ENSDART00000172949/ENSDARG00000019658; intron 1 of 16)	16	10963602	10988152	24551	1	ENSDARG00000019658	ENSDART00000141032	pou2f2a	down
16	11525062	11525269	208	*	05macs2_bdgdiff/nap1l4_wt_vs_aa_cond1_748	7.81908	Intron (ENSDART00000169012/ENSDARG00000101449; intron 6 of 18)	16	11437869	11538368	100500	2	ENSDARG00000097130	ENSDART00000156467	-	down
16	12571486	12571868	383	*	05macs2_bdgdiff/nap1l4_wt_vs_aa_cond1_749	4.8798	Distal Intergenic	16	12524732	12532027	7296	2	ENSDARG00000097007	ENSDART00000154272	-	down
16	15348254	15348642	389	*	05macs2_bdgdiff/nap1l4_wt_vs_aa_cond1_750	5.61935	Distal Intergenic	16	15369634	15387459	17826	2	ENSDARG00000036987	ENSDART00000053754	has2	down
16	15556360	15556612	253	*	05macs2_bdgdiff/nap1l4_wt_vs_aa_cond1_751	4.84554	Distal Intergenic	16	15708204	15709144	941	2	ENSDARG00000102085	ENSDART00000159494	-	down
16	15666118	15667212	1095	*	05macs2_bdgdiff/nap1l4_wt_vs_aa_cond1_752	10.8175	Distal Intergenic	16	15708204	15709144	941	2	ENSDARG00000102085	ENSDART00000159494	-	down
16	15668868	15669140	273	*	05macs2_bdgdiff/nap1l4_wt_vs_aa_cond1_753	3.51101	Distal Intergenic	16	15708204	15709144	941	2	ENSDARG00000102085	ENSDART00000159494	-	down
16	15683571	15683841	271	*	05macs2_bdgdiff/nap1l4_wt_vs_aa_cond1_754	5.63104	Distal Intergenic	16	15708204	15709144	941	2	ENSDARG00000102085	ENSDART00000159494	-	down
16	15735781	15736130	350	*	05macs2_bdgdiff/nap1l4_wt_vs_aa_cond1_755	7.10812	Distal Intergenic	16	15709411	15710083	673	1	ENSDARG00000098827	ENSDART00000160109	-	down
16	16739260	16740278	1019	*	05macs2_bdgdiff/nap1l4_wt_vs_aa_cond1_756	6.65121	Distal Intergenic	16	16757219	16761164	3946	2	ENSDARG00000040816	ENSDART00000135872	uts2r3	down
16	17740717	17741066	350	*	05macs2_bdgdiff/nap1l4_wt_vs_aa_cond1_757	4.41924	Distal Intergenic	16	17763848	17798412	34565	1	ENSDARG00000061621	ENSDART00000149408	them4	down
16	18048618	18048821	204	*	05macs2_bdgdiff/nap1l4_wt_vs_aa_cond1_758	4.50075	Intron (ENSDART00000149097/ENSDARG00000087195; intron 5 of 10)	16	18142127	18151343	9217	1	ENSDARG00000035797	ENSDART00000173377	si:dkey-17m8.2	down
16	18688083	18688302	220	*	05macs2_bdgdiff/nap1l4_wt_vs_aa_cond1_759	3.90089	Distal Intergenic	16	18689930	18702249	12320	2	ENSDARG00000061904	ENSDART00000191595	-	down
16	18965326	18966182	857	*	05macs2_bdgdiff/nap1l4_wt_vs_aa_cond1_760	18.0974	Distal Intergenic	16	18959353	18960613	1261	2	ENSDARG00000061904	ENSDART00000183197	-	down
16	18968003	18968527	525	*	05macs2_bdgdiff/nap1l4_wt_vs_aa_cond1_761	11.226	Distal Intergenic	16	18974064	18998549	24486	1	ENSDARG00000056719	ENSDART00000079248	slc6a19b	down
16	19304198	19304399	202	*	05macs2_bdgdiff/nap1l4_wt_vs_aa_cond1_762	17.859	Intron (ENSDART00000020821/ENSDARG00000094282; intron 15 of 57)	16	19182712	19349318	166607	2	ENSDARG00000094282	ENSDART00000020821	LOC567790	down
16	19449336	19449536	201	*	05macs2_bdgdiff/nap1l4_wt_vs_aa_cond1_763	9.41609	Distal Intergenic	16	19422295	19424133	1839	2	ENSDARG00000093927	ENSDART00000135879	-	down
16	19790411	19790753	343	*	05macs2_bdgdiff/nap1l4_wt_vs_aa_cond1_764	6.99868	Distal Intergenic	16	19805021	19807133	2113	1	ENSDARG00000117491	ENSDART00000194027	-	down
16	19882570	19882911	342	*	05macs2_bdgdiff/nap1l4_wt_vs_aa_cond1_765	5.63698	Promoter (<=1kb)	16	19876270	19882947	6678	2	ENSDARG00000056642	ENSDART00000145207	hdac9b	down
16	20610375	20610704	330	*	05macs2_bdgdiff/nap1l4_wt_vs_aa_cond1_766	8.52169	Intron (ENSDART00000103630/ENSDARG00000070536; intron 7 of 10)	16	20529200	20707742	178543	2	ENSDARG00000070536	ENSDART00000103630	creb5b	down
16	20664347	20664579	233	*	05macs2_bdgdiff/nap1l4_wt_vs_aa_cond1_767	6.00601	Intron (ENSDART00000103630/ENSDARG00000070536; intron 4 of 10)	16	20529200	20707742	178543	2	ENSDARG00000070536	ENSDART00000103630	creb5b	down
16	21512088	21512495	408	*	05macs2_bdgdiff/nap1l4_wt_vs_aa_cond1_768	5.52443	Intron (ENSDART00000078790/ENSDARG00000056339; intron 16 of 23)	16	21446134	21489641	43508	2	ENSDARG00000056892	ENSDART00000193081	pals2a	down
16	22957818	22958139	322	*	05macs2_bdgdiff/nap1l4_wt_vs_aa_cond1_769	4.17555	Intron (ENSDART00000191008/ENSDARG00000090427; intron 2 of 3)	16	22896453	22930925	34473	2	ENSDARG00000090427	ENSDART00000133819	si:dkey-246i14.3	down
16	23415261	23415471	211	*	05macs2_bdgdiff/nap1l4_wt_vs_aa_cond1_770	4.47696	Distal Intergenic	16	23404170	23406155	1986	1	ENSDARG00000101181	ENSDART00000170061	s100w	down
16	24095075	24095286	212	*	05macs2_bdgdiff/nap1l4_wt_vs_aa_cond1_771	8.21248	Intron (ENSDART00000103176/ENSDARG00000090190; intron 1 of 12)	16	24050071	24135508	85438	2	ENSDARG00000090190	ENSDART00000171819	bcam	down
16	24499562	24499767	206	*	05macs2_bdgdiff/nap1l4_wt_vs_aa_cond1_772	12.5436	Intron (ENSDART00000134120/ENSDARG00000040291; intron 1 of 8)	16	24516092	24517092	1001	1	ENSDARG00000097689	ENSDART00000153953	-	down
16	24584719	24584944	226	*	05macs2_bdgdiff/nap1l4_wt_vs_aa_cond1_773	11.2304	Distal Intergenic	16	24596148	24596681	534	2	ENSDARG00000097110	ENSDART00000154870	fxyd7	down
16	25375593	25375799	207	*	05macs2_bdgdiff/nap1l4_wt_vs_aa_cond1_774	4.49683	Exon (ENSDART00000188587/ENSDARG00000060937; exon 3 of 3)	16	25373714	25380903	7190	2	ENSDARG00000060937	ENSDART00000086375	adnp2a	down
16	25745421	25745626	206	*	05macs2_bdgdiff/nap1l4_wt_vs_aa_cond1_775	6.2106	Distal Intergenic	16	25701985	25741225	39241	2	ENSDARG00000087832	ENSDART00000130641	bcl3	down
16	25920816	25922312	1497	*	05macs2_bdgdiff/nap1l4_wt_vs_aa_cond1_776	25.5469	Distal Intergenic	16	25975426	25978063	2638	2	ENSDARG00000014975	ENSDART00000059126	LOC100333286	down
16	25927253	25927695	443	*	05macs2_bdgdiff/nap1l4_wt_vs_aa_cond1_777	8.04096	Distal Intergenic	16	25975426	25978063	2638	2	ENSDARG00000014975	ENSDART00000059126	LOC100333286	down
16	25927815	25928106	292	*	05macs2_bdgdiff/nap1l4_wt_vs_aa_cond1_778	5.50753	Distal Intergenic	16	25975426	25978063	2638	2	ENSDARG00000014975	ENSDART00000059126	LOC100333286	down
16	25928234	25929088	855	*	05macs2_bdgdiff/nap1l4_wt_vs_aa_cond1_779	10.6898	Distal Intergenic	16	25975426	25978063	2638	2	ENSDARG00000014975	ENSDART00000059126	LOC100333286	down
16	25929698	25930121	424	*	05macs2_bdgdiff/nap1l4_wt_vs_aa_cond1_780	8.23908	Distal Intergenic	16	25975426	25978063	2638	2	ENSDARG00000014975	ENSDART00000059126	LOC100333286	down
16	25931058	25931395	338	*	05macs2_bdgdiff/nap1l4_wt_vs_aa_cond1_781	6.09144	Distal Intergenic	16	25975426	25978063	2638	2	ENSDARG00000014975	ENSDART00000059126	LOC100333286	down
16	25931553	25932827	1275	*	05macs2_bdgdiff/nap1l4_wt_vs_aa_cond1_782	8.86466	Distal Intergenic	16	25975426	25978063	2638	2	ENSDARG00000014975	ENSDART00000059126	LOC100333286	down
16	25933023	25933295	273	*	05macs2_bdgdiff/nap1l4_wt_vs_aa_cond1_783	10.0852	Distal Intergenic	16	25975426	25978063	2638	2	ENSDARG00000014975	ENSDART00000059126	LOC100333286	down
16	25933606	25934625	1020	*	05macs2_bdgdiff/nap1l4_wt_vs_aa_cond1_784	9.17695	Distal Intergenic	16	25975426	25978063	2638	2	ENSDARG00000014975	ENSDART00000059126	LOC100333286	down
16	25940408	25941179	772	*	05macs2_bdgdiff/nap1l4_wt_vs_aa_cond1_785	16.5655	Distal Intergenic	16	25975426	25978063	2638	2	ENSDARG00000014975	ENSDART00000059126	LOC100333286	down
16	25942412	25943962	1551	*	05macs2_bdgdiff/nap1l4_wt_vs_aa_cond1_786	8.74874	Distal Intergenic	16	25975426	25978063	2638	2	ENSDARG00000014975	ENSDART00000059126	LOC100333286	down
16	25949406	25949917	512	*	05macs2_bdgdiff/nap1l4_wt_vs_aa_cond1_787	6.68678	Distal Intergenic	16	25975426	25978063	2638	2	ENSDARG00000014975	ENSDART00000059126	LOC100333286	down
16	26374641	26374864	224	*	05macs2_bdgdiff/nap1l4_wt_vs_aa_cond1_788	5.92093	Distal Intergenic	16	26378297	26379442	1146	2	ENSDARG00000088497	ENSDART00000144462	-	down
16	27794914	27795122	209	*	05macs2_bdgdiff/nap1l4_wt_vs_aa_cond1_789	6.47278	Distal Intergenic	16	27734872	27749172	14301	2	ENSDARG00000055901	ENSDART00000145198	steap4	down
16	27924846	27925192	347	*	05macs2_bdgdiff/nap1l4_wt_vs_aa_cond1_790	3.83767	Distal Intergenic	16	27957808	27998856	41049	1	ENSDARG00000103396	ENSDART00000133696	-	down
16	29043864	29044064	201	*	05macs2_bdgdiff/nap1l4_wt_vs_aa_cond1_791	3.85577	Promoter (<=1kb)	16	29043813	29057849	14037	1	ENSDARG00000088805	ENSDART00000122681	nes	down
16	30330253	30330527	275	*	05macs2_bdgdiff/nap1l4_wt_vs_aa_cond1_792	6.35862	Distal Intergenic	16	30316177	30326055	9879	1	ENSDARG00000076861	ENSDART00000109505	tmem79b	down
16	30343523	30343944	422	*	05macs2_bdgdiff/nap1l4_wt_vs_aa_cond1_793	4.09822	Distal Intergenic	16	30316177	30326055	9879	1	ENSDARG00000076861	ENSDART00000109505	tmem79b	down
16	30703219	30703551	333	*	05macs2_bdgdiff/nap1l4_wt_vs_aa_cond1_794	5.31666	Distal Intergenic	16	30621684	30655980	34297	2	ENSDARG00000054941	ENSDART00000146508	ldlrad4b	down
16	30764525	30764822	298	*	05macs2_bdgdiff/nap1l4_wt_vs_aa_cond1_795	3.75693	Exon (ENSDART00000134302/ENSDARG00000004672; exon 2 of 4)	16	30758360	30772432	14073	2	ENSDARG00000004672	ENSDART00000134302	ptk2ab	down
16	32248195	32248397	203	*	05macs2_bdgdiff/nap1l4_wt_vs_aa_cond1_796	19.3259	Intron (ENSDART00000017562/ENSDARG00000003576; intron 4 of 11)	16	32238020	32276030	38011	1	ENSDARG00000003576	ENSDART00000017562	klhl32	down
16	32741596	32741918	323	*	05macs2_bdgdiff/nap1l4_wt_vs_aa_cond1_797	4.84245	Exon (ENSDART00000075191/ENSDARG00000053201; exon 10 of 11)	16	32736598	32744258	7661	1	ENSDARG00000053201	ENSDART00000168358	zgc:172323	down
16	33654735	33655063	329	*	05macs2_bdgdiff/nap1l4_wt_vs_aa_cond1_798	7.37399	Promoter (<=1kb)	16	33655890	33736831	80942	1	ENSDARG00000034643	ENSDART00000143757	fhl3a	down
16	35468523	35468756	234	*	05macs2_bdgdiff/nap1l4_wt_vs_aa_cond1_799	11.3421	Intron (ENSDART00000193209/ENSDARG00000098386; intron 1 of 16)	16	35417807	35427060	9254	2	ENSDARG00000098386	ENSDART00000162733	ctps1b	down
16	36052007	36052236	230	*	05macs2_bdgdiff/nap1l4_wt_vs_aa_cond1_800	5.29562	Intron (ENSDART00000158358/ENSDARG00000098135; intron 5 of 9)	16	36038130	36064143	26014	2	ENSDARG00000098135	ENSDART00000158358	stk40	down
16	36663791	36664156	366	*	05macs2_bdgdiff/nap1l4_wt_vs_aa_cond1_801	7.23543	Intron (ENSDART00000156780/ENSDARG00000079752; intron 1 of 21)	16	36671064	36719705	48642	1	ENSDARG00000079752	ENSDART00000109703	col6a4a	down
16	36665013	36665543	531	*	05macs2_bdgdiff/nap1l4_wt_vs_aa_cond1_802	13.6489	Intron (ENSDART00000156780/ENSDARG00000079752; intron 1 of 21)	16	36671064	36719705	48642	1	ENSDARG00000079752	ENSDART00000109703	col6a4a	down
16	39532939	39533143	205	*	05macs2_bdgdiff/nap1l4_wt_vs_aa_cond1_803	5.90018	Exon (ENSDART00000039832/ENSDARG00000034541; exon 5 of 8)	16	39505163	39570832	65670	2	ENSDARG00000034541	ENSDART00000039832	tgfbr2b	down
16	41048280	41048611	332	*	05macs2_bdgdiff/nap1l4_wt_vs_aa_cond1_804	8.61398	Intron (ENSDART00000146393/ENSDARG00000092062; intron 1 of 5)	16	41042310	41054232	11923	1	ENSDARG00000092062	ENSDART00000146393	-	down
16	41923445	41923760	316	*	05macs2_bdgdiff/nap1l4_wt_vs_aa_cond1_805	5.17769	Intron (ENSDART00000142648/ENSDARG00000076689; intron 9 of 19)	16	41929606	41936932	7327	2	ENSDARG00000076689	ENSDART00000111956	gramd1a	down
16	43214791	43215011	221	*	05macs2_bdgdiff/nap1l4_wt_vs_aa_cond1_806	3.91156	Intron (ENSDART00000125590/ENSDARG00000060532; intron 5 of 30)	16	43219363	43243567	24205	1	ENSDARG00000060532	ENSDART00000183610	adam22	down
16	44062658	44063034	377	*	05macs2_bdgdiff/nap1l4_wt_vs_aa_cond1_807	5.59417	Intron (ENSDART00000058685/ENSDARG00000040123; intron 1 of 7)	16	43953216	44127307	174092	2	ENSDARG00000040123	ENSDART00000104583	zfpm2a	down
16	45151907	45152201	295	*	05macs2_bdgdiff/nap1l4_wt_vs_aa_cond1_808	4.97317	Promoter (<=1kb)	16	45149355	45152169	2815	2	ENSDARG00000104398	ENSDART00000171452	si:ch73-343g19.4	down
16	46365013	46365213	201	*	05macs2_bdgdiff/nap1l4_wt_vs_aa_cond1_809	3.78039	Intron (ENSDART00000132154/ENSDARG00000091909; intron 2 of 3)	16	46340543	46340657	115	2	ENSDARG00000115967	ENSDART00000190079	-	down
16	48412364	48412566	203	*	05macs2_bdgdiff/nap1l4_wt_vs_aa_cond1_810	4.94069	Intron (ENSDART00000005927/ENSDARG00000006092; intron 13 of 13)	16	48415974	48416763	790	2	ENSDARG00000006092	ENSDART00000168069	rad21a	down
16	48431692	48432103	412	*	05macs2_bdgdiff/nap1l4_wt_vs_aa_cond1_811	6.09042	Promoter (1-2kb)	16	48409066	48430272	21207	2	ENSDARG00000006092	ENSDART00000005927	rad21a	down
16	49506807	49507010	204	*	05macs2_bdgdiff/nap1l4_wt_vs_aa_cond1_812	5.86129	Promoter (1-2kb)	16	49393200	49505275	112076	2	ENSDARG00000062621	ENSDART00000160784	LOC571757	down
16	49608859	49609163	305	*	05macs2_bdgdiff/nap1l4_wt_vs_aa_cond1_813	8.42254	Intron (ENSDART00000168570/ENSDARG00000101526; intron 3 of 3)	16	49601947	49613032	11086	1	ENSDARG00000101526	ENSDART00000159236	si:dkey-82o10.4	down
16	49960294	49960508	215	*	05macs2_bdgdiff/nap1l4_wt_vs_aa_cond1_814	9.41096	Distal Intergenic	16	49995478	49995594	117	2	ENSDARG00000109203	ENSDART00000176893	-	down
16	49960621	49960967	347	*	05macs2_bdgdiff/nap1l4_wt_vs_aa_cond1_815	6.96463	Distal Intergenic	16	49995478	49995594	117	2	ENSDARG00000109203	ENSDART00000176893	-	down
16	50260591	50260817	227	*	05macs2_bdgdiff/nap1l4_wt_vs_aa_cond1_816	5.59362	Distal Intergenic	16	50240323	50254974	14652	1	ENSDARG00000087519	ENSDART00000156392	-	down
16	50412719	50412926	208	*	05macs2_bdgdiff/nap1l4_wt_vs_aa_cond1_817	6.93078	Distal Intergenic	16	50434668	50823177	388510	1	ENSDARG00000022176	ENSDART00000193500	iglon5	down
16	50486777	50487008	232	*	05macs2_bdgdiff/nap1l4_wt_vs_aa_cond1_818	3.72933	Intron (ENSDART00000193500/ENSDARG00000022176; intron 1 of 7)	16	50507176	50507295	120	1	ENSDARG00000083781	ENSDART00000119181	-	down
16	50638836	50639056	221	*	05macs2_bdgdiff/nap1l4_wt_vs_aa_cond1_819	5.82659	Promoter (<=1kb)	16	50638670	50638786	117	2	ENSDARG00000115865	ENSDART00000169934	-	down
16	50835454	50835724	271	*	05macs2_bdgdiff/nap1l4_wt_vs_aa_cond1_820	6.09232	Distal Intergenic	16	50889118	50897887	8770	2	ENSDARG00000097901	ENSDART00000156985	si:ch73-90p23.1	down
16	52075955	52076185	231	*	05macs2_bdgdiff/nap1l4_wt_vs_aa_cond1_821	5.05073	Distal Intergenic	16	52105227	52130711	25485	1	ENSDARG00000067912	ENSDART00000150025	LOC101882461	down
16	52974163	52974499	337	*	05macs2_bdgdiff/nap1l4_wt_vs_aa_cond1_822	8.04936	Intron (ENSDART00000049099/ENSDARG00000025043; intron 5 of 13)	16	52926139	52966865	40727	2	ENSDARG00000017143	ENSDART00000009256	brd9	down
16	53278571	53278793	223	*	05macs2_bdgdiff/nap1l4_wt_vs_aa_cond1_823	6.31279	Promoter (<=1kb)	16	53278406	53302453	24048	1	ENSDARG00000012588	ENSDART00000010792	ptdss1a	down
16	53633876	53634147	272	*	05macs2_bdgdiff/nap1l4_wt_vs_aa_cond1_824	3.91402	Distal Intergenic	16	53642820	53649995	7176	2	ENSDARG00000097042	ENSDART00000153989	LOC101886755	down
16	53929643	53929875	233	*	05macs2_bdgdiff/nap1l4_wt_vs_aa_cond1_825	3.92143	Distal Intergenic	16	53917415	53919115	1701	2	ENSDARG00000106062	ENSDART00000179533	fzd1	down
16	53938295	53938530	236	*	05macs2_bdgdiff/nap1l4_wt_vs_aa_cond1_826	3.67342	Distal Intergenic	16	53917415	53919115	1701	2	ENSDARG00000106062	ENSDART00000179533	fzd1	down
16	54358664	54359002	339	*	05macs2_bdgdiff/nap1l4_wt_vs_aa_cond1_827	4.86283	Promoter (1-2kb)	16	54355842	54357200	1359	2	ENSDARG00000100043	ENSDART00000170753	-	down
16	54504049	54504377	329	*	05macs2_bdgdiff/nap1l4_wt_vs_aa_cond1_828	6.47654	Distal Intergenic	16	54474621	54498109	23489	2	ENSDARG00000059870	ENSDART00000083713	clk2b	down
16	54511480	54511880	401	*	05macs2_bdgdiff/nap1l4_wt_vs_aa_cond1_829	7.34375	Promoter (1-2kb)	16	54513267	54521652	8386	1	ENSDARG00000104874	ENSDART00000161923	fzd6	down
16	54703040	54703315	276	*	05macs2_bdgdiff/nap1l4_wt_vs_aa_cond1_830	3.52054	Distal Intergenic	16	54691594	54698667	7074	1	ENSDARG00000102438	ENSDART00000168991	-	down
16	54725222	54725572	351	*	05macs2_bdgdiff/nap1l4_wt_vs_aa_cond1_831	4.9381	Distal Intergenic	16	54691594	54698667	7074	1	ENSDARG00000102438	ENSDART00000168991	-	down
16	54945356	54945678	323	*	05macs2_bdgdiff/nap1l4_wt_vs_aa_cond1_832	4.70367	Promoter (2-3kb)	16	54931706	54942534	10829	2	ENSDARG00000069589	ENSDART00000101402	tmem222a	down
17	137244	137925	682	*	05macs2_bdgdiff/nap1l4_wt_vs_aa_cond1_833	8.0395	Promoter (1-2kb)	17	135590	136937	1348	1	ENSDARG00000104864	ENSDART00000166339	klhdc2	down
17	172331	172536	206	*	05macs2_bdgdiff/nap1l4_wt_vs_aa_cond1_834	5.33674	Distal Intergenic	17	189276	200316	11041	2	ENSDARG00000115424	ENSDART00000190561	LOC101884734	down
17	182223	182482	260	*	05macs2_bdgdiff/nap1l4_wt_vs_aa_cond1_835	5.11569	Distal Intergenic	17	189276	200316	11041	2	ENSDARG00000115424	ENSDART00000190561	LOC101884734	down
17	307885	308090	206	*	05macs2_bdgdiff/nap1l4_wt_vs_aa_cond1_836	4.41756	Distal Intergenic	17	337801	373135	35335	1	ENSDARG00000117326	ENSDART00000194814	-	down
17	338573	338937	365	*	05macs2_bdgdiff/nap1l4_wt_vs_aa_cond1_837	7.32114	Promoter (<=1kb)	17	337801	373135	35335	1	ENSDARG00000117326	ENSDART00000194814	-	down
17	688480	688685	206	*	05macs2_bdgdiff/nap1l4_wt_vs_aa_cond1_838	6.8759	Promoter (2-3kb)	17	691453	702817	11365	1	ENSDARG00000103933	ENSDART00000159271	-	down
17	715806	716101	296	*	05macs2_bdgdiff/nap1l4_wt_vs_aa_cond1_839	68.2603	Intron (ENSDART00000160385/ENSDARG00000098849; intron 1 of 3)	17	706630	722218	15589	2	ENSDARG00000098849	ENSDART00000160385	slc25a29	down
17	775502	775792	291	*	05macs2_bdgdiff/nap1l4_wt_vs_aa_cond1_840	3.96518	Distal Intergenic	17	741424	751083	9660	2	ENSDARG00000114226	ENSDART00000188606	-	down
17	814089	814379	291	*	05macs2_bdgdiff/nap1l4_wt_vs_aa_cond1_841	4.20882	Promoter (<=1kb)	17	811182	814743	3562	2	ENSDARG00000117294	ENSDART00000194267	-	down
17	853877	854717	841	*	05macs2_bdgdiff/nap1l4_wt_vs_aa_cond1_842	18.0301	Distal Intergenic	17	856681	868004	11324	2	ENSDARG00000079220	ENSDART00000112803	wdr20a	down
17	982651	982877	227	*	05macs2_bdgdiff/nap1l4_wt_vs_aa_cond1_843	9.44463	Distal Intergenic	17	996509	998695	2187	1	ENSDARG00000101789	ENSDART00000158830	cyp1c2	down
17	1557237	1557587	351	*	05macs2_bdgdiff/nap1l4_wt_vs_aa_cond1_844	4.22441	Intron (ENSDART00000156244/ENSDARG00000074636; intron 2 of 18)	17	1544903	1620346	75444	1	ENSDARG00000074636	ENSDART00000112183	cep170ba	down
17	1621962	1622541	580	*	05macs2_bdgdiff/nap1l4_wt_vs_aa_cond1_845	13.694	Distal Intergenic	17	1627379	1629413	2035	1	ENSDARG00000113386	ENSDART00000184050	-	down
17	1729104	1729500	397	*	05macs2_bdgdiff/nap1l4_wt_vs_aa_cond1_846	8.76039	Distal Intergenic	17	1704442	1705013	572	2	ENSDARG00000110371	ENSDART00000182864	-	down
17	1733369	1733632	264	*	05macs2_bdgdiff/nap1l4_wt_vs_aa_cond1_847	8.14797	Distal Intergenic	17	1704442	1705013	572	2	ENSDARG00000110371	ENSDART00000182864	-	down
17	1755044	1755348	305	*	05macs2_bdgdiff/nap1l4_wt_vs_aa_cond1_848	6.93528	Distal Intergenic	17	1704442	1705013	572	2	ENSDARG00000110371	ENSDART00000182864	-	down
17	1986048	1986365	318	*	05macs2_bdgdiff/nap1l4_wt_vs_aa_cond1_849	4.61547	Distal Intergenic	17	1992495	2051092	58598	1	ENSDARG00000112038	ENSDART00000192937	-	down
17	2091595	2091888	294	*	05macs2_bdgdiff/nap1l4_wt_vs_aa_cond1_850	5.91124	Exon (ENSDART00000182349/ENSDARG00000110496; exon 2 of 4)	17	2063693	2096208	32516	1	ENSDARG00000110496	ENSDART00000182349	ppp1r14d	down
17	2630646	2630996	351	*	05macs2_bdgdiff/nap1l4_wt_vs_aa_cond1_851	7.36316	Exon (ENSDART00000135374/ENSDARG00000062248; exon 14 of 20)	17	2592440	2596125	3686	2	ENSDARG00000090768	ENSDART00000175740	zgc:173556; zgc:171778; LOC100536860	down
17	3383568	3383914	347	*	05macs2_bdgdiff/nap1l4_wt_vs_aa_cond1_852	11.8886	Intron (ENSDART00000176354/ENSDARG00000101660; intron 1 of 17)	17	3379673	3570911	191239	1	ENSDARG00000101660	ENSDART00000176354	sntg2	down
17	3760434	3760639	206	*	05macs2_bdgdiff/nap1l4_wt_vs_aa_cond1_853	3.87308	Intron (ENSDART00000161207/ENSDARG00000100786; intron 21 of 35)	17	3717384	3815693	98310	2	ENSDARG00000100786	ENSDART00000161207	LOC100537538	down
17	3851432	3851713	282	*	05macs2_bdgdiff/nap1l4_wt_vs_aa_cond1_854	4.89936	Intron (ENSDART00000188794/ENSDARG00000109726; intron 23 of 26)	17	3717384	3815693	98310	2	ENSDARG00000100786	ENSDART00000161207	LOC100537538	down
17	3854571	3854804	234	*	05macs2_bdgdiff/nap1l4_wt_vs_aa_cond1_855	7.24566	Intron (ENSDART00000188794/ENSDARG00000109726; intron 22 of 26)	17	3717384	3815693	98310	2	ENSDARG00000100786	ENSDART00000161207	LOC100537538	down
17	4067018	4067435	418	*	05macs2_bdgdiff/nap1l4_wt_vs_aa_cond1_856	6.47783	Distal Intergenic	17	4030493	4063581	33089	1	ENSDARG00000024160	ENSDART00000151849	hao1	down
17	4505605	4505907	303	*	05macs2_bdgdiff/nap1l4_wt_vs_aa_cond1_857	4.46695	Distal Intergenic	17	4578552	4854851	276300	1	ENSDARG00000043799	ENSDART00000038730	LOC100334314	down
17	6310716	6310916	201	*	05macs2_bdgdiff/nap1l4_wt_vs_aa_cond1_858	6.26034	Distal Intergenic	17	6275206	6296111	20906	2	ENSDARG00000109527	ENSDART00000182130	-	down
17	6539377	6539658	282	*	05macs2_bdgdiff/nap1l4_wt_vs_aa_cond1_859	3.59798	Promoter (<=1kb)	17	6538733	6555942	17210	1	ENSDARG00000014599	ENSDART00000193712	slc5a6b	down
17	6760997	6761208	212	*	05macs2_bdgdiff/nap1l4_wt_vs_aa_cond1_860	5.95556	Promoter (1-2kb)	17	6716361	6759149	42789	2	ENSDARG00000044053	ENSDART00000180530	vsnl1b	down
17	7100417	7100729	313	*	05macs2_bdgdiff/nap1l4_wt_vs_aa_cond1_861	6.39009	Distal Intergenic	17	6985428	7060477	75050	2	ENSDARG00000058853	ENSDART00000081797	sash1b	down
17	8541440	8541649	210	*	05macs2_bdgdiff/nap1l4_wt_vs_aa_cond1_862	3.67483	Promoter (<=1kb)	17	8542203	8545189	2987	1	ENSDARG00000103562	ENSDART00000158873	-	down
17	10299853	10300053	201	*	05macs2_bdgdiff/nap1l4_wt_vs_aa_cond1_863	6.34351	Exon (ENSDART00000160994/ENSDARG00000104125; exon 7 of 28)	17	10258376	10309766	51391	2	ENSDARG00000104125	ENSDART00000160994	ttc6	down
17	10312974	10313177	204	*	05macs2_bdgdiff/nap1l4_wt_vs_aa_cond1_864	8.83073	Promoter (2-3kb)	17	10309936	10315644	5709	2	ENSDARG00000104125	ENSDART00000168572	ttc6	down
17	10960668	10960891	224	*	05macs2_bdgdiff/nap1l4_wt_vs_aa_cond1_865	4.84865	Distal Intergenic	17	10921955	10954722	32768	2	ENSDARG00000117739	ENSDART00000194099	-	down
17	12088710	12089094	385	*	05macs2_bdgdiff/nap1l4_wt_vs_aa_cond1_866	5.42216	5' UTR	17	12075805	12135470	59666	1	ENSDARG00000086283	ENSDART00000155329	cnsta	down
17	13614647	13614866	220	*	05macs2_bdgdiff/nap1l4_wt_vs_aa_cond1_867	5.05041	Distal Intergenic	17	13635034	13638705	3672	2	ENSDARG00000091185	ENSDART00000155897	-	down
17	14450062	14450377	316	*	05macs2_bdgdiff/nap1l4_wt_vs_aa_cond1_868	4.10666	Promoter (1-2kb)	17	14447110	14451405	4296	2	ENSDARG00000028581	ENSDART00000146786	jkamp	down
17	14687172	14687380	209	*	05macs2_bdgdiff/nap1l4_wt_vs_aa_cond1_869	15.3357	Intron (ENSDART00000152005/ENSDARG00000004377; intron 1 of 1)	17	14664380	14691576	27197	2	ENSDARG00000004377	ENSDART00000152005	ppp1r13ba	down
17	14740113	14740386	274	*	05macs2_bdgdiff/nap1l4_wt_vs_aa_cond1_870	4.63858	Intron (ENSDART00000154690/ENSDARG00000057681; intron 23 of 28)	17	14722171	14726824	4654	2	ENSDARG00000101501	ENSDART00000162947	-	down
17	15078663	15078881	219	*	05macs2_bdgdiff/nap1l4_wt_vs_aa_cond1_871	3.85331	Intron (ENSDART00000154987/ENSDARG00000075759; intron 3 of 12)	17	15040992	15049378	8387	2	ENSDARG00000097906	ENSDART00000156242	si:ch211-84m6.5	down
17	15235210	15235422	213	*	05macs2_bdgdiff/nap1l4_wt_vs_aa_cond1_872	5.29822	Distal Intergenic	17	15220042	15229787	9746	2	ENSDARG00000057699	ENSDART00000039165	styx	down
17	16010138	16010355	218	*	05macs2_bdgdiff/nap1l4_wt_vs_aa_cond1_873	3.74301	Intron (ENSDART00000154275/ENSDARG00000096867; intron 1 of 11)	17	15983557	16021579	38023	1	ENSDARG00000096867	ENSDART00000190806	clmna	down
17	16010683	16011005	323	*	05macs2_bdgdiff/nap1l4_wt_vs_aa_cond1_874	5.0408	Intron (ENSDART00000154275/ENSDARG00000096867; intron 1 of 11)	17	15983557	16021579	38023	1	ENSDARG00000096867	ENSDART00000190806	clmna	down
17	19560075	19560283	209	*	05macs2_bdgdiff/nap1l4_wt_vs_aa_cond1_875	4.50277	Distal Intergenic	17	19522856	19535328	12473	2	ENSDARG00000056029	ENSDART00000077809	cyp26c1	down
17	24107039	24107256	218	*	05macs2_bdgdiff/nap1l4_wt_vs_aa_cond1_876	5.17786	Promoter (1-2kb)	17	24109012	24315315	206304	1	ENSDARG00000043643	ENSDART00000156251	ehbp1	down
17	26951358	26951685	328	*	05macs2_bdgdiff/nap1l4_wt_vs_aa_cond1_877	4.9309	Distal Intergenic	17	26965351	26977183	11833	1	ENSDARG00000078552	ENSDART00000114215	grhl3	down
17	27414183	27414384	202	*	05macs2_bdgdiff/nap1l4_wt_vs_aa_cond1_878	6.50748	Exon (ENSDART00000127043/ENSDARG00000014498; exon 4 of 6)	17	27414664	27419261	4598	2	ENSDARG00000014498	ENSDART00000157369	ythdf2	down
17	28111499	28111861	363	*	05macs2_bdgdiff/nap1l4_wt_vs_aa_cond1_879	8.39707	Downstream (<=300bp)	17	28103675	28111225	7551	1	ENSDARG00000054122	ENSDART00000188078	tmem30b	down
17	28374885	28375249	365	*	05macs2_bdgdiff/nap1l4_wt_vs_aa_cond1_880	4.04716	Intron (ENSDART00000033943/ENSDARG00000024017; intron 1 of 16)	17	28404493	28563544	159052	1	ENSDARG00000024017	ENSDART00000158042	mdga2a	down
17	28719337	28719618	282	*	05macs2_bdgdiff/nap1l4_wt_vs_aa_cond1_881	3.52717	Intron (ENSDART00000126967/ENSDARG00000001729; intron 1 of 15)	17	28704199	28707970	3772	2	ENSDARG00000054220	ENSDART00000061853	ap4s1	down
17	32787848	32788126	279	*	05macs2_bdgdiff/nap1l4_wt_vs_aa_cond1_882	3.51942	Distal Intergenic	17	32745763	32779556	33794	2	ENSDARG00000055151	ENSDART00000077459	smyd2a	down
17	33628755	33628964	210	*	05macs2_bdgdiff/nap1l4_wt_vs_aa_cond1_883	6.60688	Distal Intergenic	17	33585346	33585462	117	1	ENSDARG00000107649	ENSDART00000175592	-	down
17	36398200	36398416	217	*	05macs2_bdgdiff/nap1l4_wt_vs_aa_cond1_884	4.65459	Distal Intergenic	17	36446514	36476734	30221	2	ENSDARG00000097167	ENSDART00000155117	-	down
17	37306102	37306447	346	*	05macs2_bdgdiff/nap1l4_wt_vs_aa_cond1_885	5.07523	Promoter (2-3kb)	17	37309329	37309446	118	2	ENSDARG00000109346	ENSDART00000117332	-	down
17	38363181	38363407	227	*	05macs2_bdgdiff/nap1l4_wt_vs_aa_cond1_886	6.02114	Distal Intergenic	17	38296022	38300010	3989	1	ENSDARG00000019364	ENSDART00000154346	mbip	down
17	38381516	38381736	221	*	05macs2_bdgdiff/nap1l4_wt_vs_aa_cond1_887	3.8927	Distal Intergenic	17	38393189	38442362	49174	2	ENSDARG00000060551	ENSDART00000085438	rps6ka5	down
17	39219821	39220083	263	*	05macs2_bdgdiff/nap1l4_wt_vs_aa_cond1_888	5.79104	Distal Intergenic	17	39242437	39316197	73761	1	ENSDARG00000088263	ENSDART00000156138	zgc:174356	down
17	39903241	39903459	219	*	05macs2_bdgdiff/nap1l4_wt_vs_aa_cond1_889	7.32102	Distal Intergenic	17	39877011	39886628	9618	2	ENSDARG00000013134	ENSDART00000002217	prph2la	down
17	39905526	39905862	337	*	05macs2_bdgdiff/nap1l4_wt_vs_aa_cond1_890	7.36261	Distal Intergenic	17	39877011	39886628	9618	2	ENSDARG00000013134	ENSDART00000002217	prph2la	down
17	39925811	39926055	245	*	05macs2_bdgdiff/nap1l4_wt_vs_aa_cond1_891	5.10833	Distal Intergenic	17	39877011	39886628	9618	2	ENSDARG00000013134	ENSDART00000002217	prph2la	down
17	39928491	39929914	1424	*	05macs2_bdgdiff/nap1l4_wt_vs_aa_cond1_892	19.2307	Distal Intergenic	17	39877011	39886628	9618	2	ENSDARG00000013134	ENSDART00000002217	prph2la	down
17	39933120	39933655	536	*	05macs2_bdgdiff/nap1l4_wt_vs_aa_cond1_893	5.52652	Distal Intergenic	17	39877011	39886628	9618	2	ENSDARG00000013134	ENSDART00000002217	prph2la	down
17	39939352	39939951	600	*	05macs2_bdgdiff/nap1l4_wt_vs_aa_cond1_894	30.2722	Distal Intergenic	17	39877011	39886628	9618	2	ENSDARG00000013134	ENSDART00000002217	prph2la	down
17	39940737	39941964	1228	*	05macs2_bdgdiff/nap1l4_wt_vs_aa_cond1_895	19.1501	Distal Intergenic	17	39877011	39886628	9618	2	ENSDARG00000013134	ENSDART00000002217	prph2la	down
17	39946917	39947210	294	*	05macs2_bdgdiff/nap1l4_wt_vs_aa_cond1_896	5.10155	Distal Intergenic	17	39877011	39886628	9618	2	ENSDARG00000013134	ENSDART00000002217	prph2la	down
17	39952144	39952574	431	*	05macs2_bdgdiff/nap1l4_wt_vs_aa_cond1_897	5.44226	Distal Intergenic	17	39877011	39886628	9618	2	ENSDARG00000013134	ENSDART00000002217	prph2la	down
17	43077015	43077236	222	*	05macs2_bdgdiff/nap1l4_wt_vs_aa_cond1_898	4.26092	Intron (ENSDART00000156885/ENSDARG00000053517; intron 29 of 42)	17	43040330	43044513	4184	2	ENSDARG00000053517	ENSDART00000157087	eml5	down
17	43403610	43404002	393	*	05macs2_bdgdiff/nap1l4_wt_vs_aa_cond1_899	5.01649	Distal Intergenic	17	43297456	43400039	102584	2	ENSDARG00000070583	ENSDART00000156418	itpk1b	down
17	44401961	44402321	361	*	05macs2_bdgdiff/nap1l4_wt_vs_aa_cond1_900	6.86763	Promoter (<=1kb)	17	44399360	44402713	3354	2	ENSDARG00000113396	ENSDART00000190343	-	down
17	44930817	44931501	685	*	05macs2_bdgdiff/nap1l4_wt_vs_aa_cond1_901	28.3992	Distal Intergenic	17	44899541	44922142	22602	1	ENSDARG00000004158	ENSDART00000154711	tmem63c	down
17	45285669	45285930	262	*	05macs2_bdgdiff/nap1l4_wt_vs_aa_cond1_902	3.58905	Intron (ENSDART00000109532/ENSDARG00000074556; intron 10 of 23)	17	45305645	45346635	40991	1	ENSDARG00000041864	ENSDART00000172488	capn3a	down
17	45828701	45828917	217	*	05macs2_bdgdiff/nap1l4_wt_vs_aa_cond1_903	5.23459	Intron (ENSDART00000035152/ENSDARG00000015016; intron 2 of 14)	17	45817527	45989466	171940	1	ENSDARG00000015016	ENSDART00000035152	kif26ab	down
17	45897673	45897917	245	*	05macs2_bdgdiff/nap1l4_wt_vs_aa_cond1_904	4.50107	Intron (ENSDART00000035152/ENSDARG00000015016; intron 3 of 14)	17	45915031	45955063	40033	1	ENSDARG00000015016	ENSDART00000155372	kif26ab	down
17	46300548	46300751	204	*	05macs2_bdgdiff/nap1l4_wt_vs_aa_cond1_905	5.19416	Distal Intergenic	17	46387086	46439252	52167	1	ENSDARG00000096971	ENSDART00000157079	si:dkey-206p8.1	down
17	46472617	46473236	620	*	05macs2_bdgdiff/nap1l4_wt_vs_aa_cond1_906	4.86464	Distal Intergenic	17	46451371	46457622	6252	2	ENSDARG00000090064	ENSDART00000130215	tmem179	down
17	46482366	46482705	340	*	05macs2_bdgdiff/nap1l4_wt_vs_aa_cond1_907	3.91104	Distal Intergenic	17	46451371	46457622	6252	2	ENSDARG00000090064	ENSDART00000130215	tmem179	down
17	46482852	46483080	229	*	05macs2_bdgdiff/nap1l4_wt_vs_aa_cond1_908	6.83871	Distal Intergenic	17	46451371	46457622	6252	2	ENSDARG00000090064	ENSDART00000130215	tmem179	down
17	46487420	46487748	329	*	05macs2_bdgdiff/nap1l4_wt_vs_aa_cond1_909	9.64517	Distal Intergenic	17	46451371	46457622	6252	2	ENSDARG00000090064	ENSDART00000130215	tmem179	down
17	46488475	46488941	467	*	05macs2_bdgdiff/nap1l4_wt_vs_aa_cond1_910	14.283	Distal Intergenic	17	46451371	46457622	6252	2	ENSDARG00000090064	ENSDART00000130215	tmem179	down
17	46491074	46491325	252	*	05macs2_bdgdiff/nap1l4_wt_vs_aa_cond1_911	11.4347	Distal Intergenic	17	46451371	46457622	6252	2	ENSDARG00000090064	ENSDART00000130215	tmem179	down
17	46491751	46492000	250	*	05macs2_bdgdiff/nap1l4_wt_vs_aa_cond1_912	5.57243	Distal Intergenic	17	46451371	46457622	6252	2	ENSDARG00000090064	ENSDART00000130215	tmem179	down
17	46492754	46493133	380	*	05macs2_bdgdiff/nap1l4_wt_vs_aa_cond1_913	9.32648	Distal Intergenic	17	46451371	46457622	6252	2	ENSDARG00000090064	ENSDART00000130215	tmem179	down
17	46498330	46498661	332	*	05macs2_bdgdiff/nap1l4_wt_vs_aa_cond1_914	3.82033	Distal Intergenic	17	46451371	46457622	6252	2	ENSDARG00000090064	ENSDART00000130215	tmem179	down
17	46500945	46501145	201	*	05macs2_bdgdiff/nap1l4_wt_vs_aa_cond1_915	5.58577	Distal Intergenic	17	46451371	46457622	6252	2	ENSDARG00000090064	ENSDART00000130215	tmem179	down
17	46501361	46501625	265	*	05macs2_bdgdiff/nap1l4_wt_vs_aa_cond1_916	6.22975	Distal Intergenic	17	46451371	46457622	6252	2	ENSDARG00000090064	ENSDART00000130215	tmem179	down
17	46502848	46503114	267	*	05macs2_bdgdiff/nap1l4_wt_vs_aa_cond1_917	4.51196	Distal Intergenic	17	46451371	46457622	6252	2	ENSDARG00000090064	ENSDART00000130215	tmem179	down
17	46505666	46506283	618	*	05macs2_bdgdiff/nap1l4_wt_vs_aa_cond1_918	16.1326	Distal Intergenic	17	46451371	46457622	6252	2	ENSDARG00000090064	ENSDART00000130215	tmem179	down
17	46510775	46511470	696	*	05macs2_bdgdiff/nap1l4_wt_vs_aa_cond1_919	6.38035	Distal Intergenic	17	46451371	46457622	6252	2	ENSDARG00000090064	ENSDART00000130215	tmem179	down
17	46516113	46516313	201	*	05macs2_bdgdiff/nap1l4_wt_vs_aa_cond1_920	5.59102	Distal Intergenic	17	46451371	46457622	6252	2	ENSDARG00000090064	ENSDART00000130215	tmem179	down
17	46518176	46518401	226	*	05macs2_bdgdiff/nap1l4_wt_vs_aa_cond1_921	3.39933	Distal Intergenic	17	46451371	46457622	6252	2	ENSDARG00000090064	ENSDART00000130215	tmem179	down
17	47060298	47060717	420	*	05macs2_bdgdiff/nap1l4_wt_vs_aa_cond1_922	4.79814	Distal Intergenic	17	47083446	47090440	6995	2	ENSDARG00000102288	ENSDART00000163542	pcare1	down
17	47061935	47062505	571	*	05macs2_bdgdiff/nap1l4_wt_vs_aa_cond1_923	13.4026	Distal Intergenic	17	47083446	47090440	6995	2	ENSDARG00000102288	ENSDART00000163542	pcare1	down
17	47064862	47066287	1426	*	05macs2_bdgdiff/nap1l4_wt_vs_aa_cond1_924	11.3019	Distal Intergenic	17	47083446	47090440	6995	2	ENSDARG00000102288	ENSDART00000163542	pcare1	down
17	47066866	47067158	293	*	05macs2_bdgdiff/nap1l4_wt_vs_aa_cond1_925	20.1175	Distal Intergenic	17	47083446	47090440	6995	2	ENSDARG00000102288	ENSDART00000163542	pcare1	down
17	47373766	47373966	201	*	05macs2_bdgdiff/nap1l4_wt_vs_aa_cond1_926	4.81129	Distal Intergenic	17	47391517	47391634	118	1	ENSDARG00000085771	ENSDART00000121171	-	down
17	48917642	48917959	318	*	05macs2_bdgdiff/nap1l4_wt_vs_aa_cond1_927	12.833	Promoter (2-3kb)	17	48906344	48915427	9084	2	ENSDARG00000037613	ENSDART00000054781	lgals8b	down
17	49227009	49227396	388	*	05macs2_bdgdiff/nap1l4_wt_vs_aa_cond1_928	4.75454	Promoter (<=1kb)	17	49227204	49227319	116	2	ENSDARG00000105888	ENSDART00000179223	-	down
17	49549961	49550376	416	*	05macs2_bdgdiff/nap1l4_wt_vs_aa_cond1_929	5.73429	Distal Intergenic	17	49529197	49543048	13852	2	ENSDARG00000089192	ENSDART00000128764	zmp:0000001267	down
17	49591201	49591401	201	*	05macs2_bdgdiff/nap1l4_wt_vs_aa_cond1_930	4.75446	Intron (ENSDART00000155690/ENSDARG00000097798; intron 1 of 1)	17	49587635	49594737	7103	2	ENSDARG00000097798	ENSDART00000155690	-	down
17	50055449	50055855	407	*	05macs2_bdgdiff/nap1l4_wt_vs_aa_cond1_931	4.89005	Promoter (1-2kb)	17	50052174	50054025	1852	2	ENSDARG00000116570	ENSDART00000190105	-	down
17	50108965	50109307	343	*	05macs2_bdgdiff/nap1l4_wt_vs_aa_cond1_932	50.4664	Intron (ENSDART00000113644/ENSDARG00000074471; intron 23 of 23)	17	50122243	50190705	68463	1	ENSDARG00000097365	ENSDART00000154046	-	down
17	50621480	50621800	321	*	05macs2_bdgdiff/nap1l4_wt_vs_aa_cond1_933	6.49149	Distal Intergenic	17	50655619	50688416	32798	1	ENSDARG00000086808	ENSDART00000167638	ddhd1a	down
17	51289438	51289678	241	*	05macs2_bdgdiff/nap1l4_wt_vs_aa_cond1_934	6.56151	Intron (ENSDART00000186748/ENSDARG00000043417; intron 5 of 8)	17	51262652	51317306	54655	1	ENSDARG00000043417	ENSDART00000189066	eipr1	down
17	51494216	51494424	209	*	05macs2_bdgdiff/nap1l4_wt_vs_aa_cond1_935	4.33529	Distal Intergenic	17	51499789	51501572	1784	1	ENSDARG00000116393	ENSDART00000187701	-	down
17	51952853	51953172	320	*	05macs2_bdgdiff/nap1l4_wt_vs_aa_cond1_936	4.14552	Intron (ENSDART00000053422/ENSDARG00000036793; intron 9 of 31)	17	51940768	52053880	113113	1	ENSDARG00000036793	ENSDART00000053422	ttll5	down
17	52319253	52319501	249	*	05macs2_bdgdiff/nap1l4_wt_vs_aa_cond1_937	3.30024	Intron (ENSDART00000190302/ENSDARG00000100847; intron 2 of 5)	17	52300018	52386518	86501	1	ENSDARG00000100847	ENSDART00000190302	esrrb	down
17	52687620	52688531	912	*	05macs2_bdgdiff/nap1l4_wt_vs_aa_cond1_938	5.14701	Distal Intergenic	17	52639492	52659119	19628	2	ENSDARG00000041449	ENSDART00000060764	spred1	down
17	52754043	52754362	320	*	05macs2_bdgdiff/nap1l4_wt_vs_aa_cond1_939	3.80496	Distal Intergenic	17	52822422	52840404	17983	1	ENSDARG00000098240	ENSDART00000158273	meis2a	down
17	52839248	52839933	686	*	05macs2_bdgdiff/nap1l4_wt_vs_aa_cond1_940	4.57824	Promoter (1-2kb)	17	52841830	52842772	943	1	ENSDARG00000098711	ENSDART00000159937	-	down
17	52905195	52905397	203	*	05macs2_bdgdiff/nap1l4_wt_vs_aa_cond1_941	5.19557	Intron (ENSDART00000161414/ENSDARG00000098240; intron 9 of 12)	17	52940551	52941606	1056	2	ENSDARG00000070461	ENSDART00000155310	cdin1	down
17	53280358	53280558	201	*	05macs2_bdgdiff/nap1l4_wt_vs_aa_cond1_942	7.18002	Promoter (1-2kb)	17	53273684	53282539	8856	2	ENSDARG00000098081	ENSDART00000164953	LOC100330554	down
17	53313011	53313326	316	*	05macs2_bdgdiff/nap1l4_wt_vs_aa_cond1_943	3.95256	Promoter (<=1kb)	17	53314083	53314458	376	1	ENSDARG00000102490	ENSDART00000170155	asb2b	down
17	53384566	53384997	432	*	05macs2_bdgdiff/nap1l4_wt_vs_aa_cond1_944	31.4088	Distal Intergenic	17	53388239	53393653	5415	2	ENSDARG00000117519	ENSDART00000194534	LOC101884319	down
17	53422525	53422768	244	*	05macs2_bdgdiff/nap1l4_wt_vs_aa_cond1_945	10.9761	Promoter (1-2kb)	17	53424415	53424873	459	1	ENSDARG00000097339	ENSDART00000157022	slc9a1b	down
18	440	716	277	*	05macs2_bdgdiff/nap1l4_wt_vs_aa_cond1_946	4.77794	Promoter (<=1kb)	18	1615	2758	1144	1	ENSDARG00000059349	ENSDART00000082450	homer2	down
18	66273	66636	364	*	05macs2_bdgdiff/nap1l4_wt_vs_aa_cond1_947	5.32439	Exon (ENSDART00000052638/ENSDARG00000036237; exon 2 of 10)	18	69713	70812	1100	1	ENSDARG00000036237	ENSDART00000150112	slc27a2a	down
18	585395	585660	266	*	05macs2_bdgdiff/nap1l4_wt_vs_aa_cond1_948	6.37911	Intron (ENSDART00000159464/ENSDARG00000099843; intron 14 of 24)	18	618005	623062	5058	1	ENSDARG00000100044	ENSDART00000189667	LOC108179070	down
18	781385	781593	209	*	05macs2_bdgdiff/nap1l4_wt_vs_aa_cond1_949	4.94794	Promoter (2-3kb)	18	783936	791639	7704	1	ENSDARG00000112256	ENSDART00000193357	rpp25b	down
18	1459289	1459529	241	*	05macs2_bdgdiff/nap1l4_wt_vs_aa_cond1_950	5.63948	Intron (ENSDART00000194491/ENSDARG00000117434; intron 2 of 3)	18	1447840	1559823	111984	1	ENSDARG00000117434	ENSDART00000194491	-	down
18	1479439	1479755	317	*	05macs2_bdgdiff/nap1l4_wt_vs_aa_cond1_951	4.83566	Intron (ENSDART00000194491/ENSDARG00000117434; intron 2 of 3)	18	1495837	1495952	116	1	ENSDARG00000109198	ENSDART00000176276	-	down
18	1861055	1861288	234	*	05macs2_bdgdiff/nap1l4_wt_vs_aa_cond1_952	5.47523	Intron (ENSDART00000164210/ENSDARG00000101629; intron 7 of 40)	18	1837668	1925826	88159	1	ENSDARG00000101629	ENSDART00000164210	si	down
18	1948868	1949070	203	*	05macs2_bdgdiff/nap1l4_wt_vs_aa_cond1_953	5.09375	Distal Intergenic	18	1837668	1925826	88159	1	ENSDARG00000101629	ENSDART00000164210	si	down
18	2272069	2272334	266	*	05macs2_bdgdiff/nap1l4_wt_vs_aa_cond1_954	4.53194	Distal Intergenic	18	2228737	2266585	37849	1	ENSDARG00000103935	ENSDART00000165301	rab27a	down
18	2281429	2281629	201	*	05macs2_bdgdiff/nap1l4_wt_vs_aa_cond1_955	4.26842	Distal Intergenic	18	2228737	2266585	37849	1	ENSDARG00000103935	ENSDART00000165301	rab27a	down
18	2306000	2306411	412	*	05macs2_bdgdiff/nap1l4_wt_vs_aa_cond1_956	11.845	Distal Intergenic	18	2314106	2369163	55058	2	ENSDARG00000117536	ENSDART00000194839	-	down
18	2697409	2697662	254	*	05macs2_bdgdiff/nap1l4_wt_vs_aa_cond1_957	6.16135	Intron (ENSDART00000175226/ENSDARG00000101644; intron 3 of 8)	18	2681241	2707218	25978	2	ENSDARG00000101644	ENSDART00000175226	si:ch211-248g20.5	down
18	2748752	2748960	209	*	05macs2_bdgdiff/nap1l4_wt_vs_aa_cond1_958	4.36837	Distal Intergenic	18	2685414	2727764	42351	2	ENSDARG00000101644	ENSDART00000160841	si:ch211-248g20.5	down
18	2804433	2804648	216	*	05macs2_bdgdiff/nap1l4_wt_vs_aa_cond1_959	5.85398	Distal Intergenic	18	2837563	2935695	98133	1	ENSDARG00000098832	ENSDART00000160228	fam168a	down
18	2819373	2819668	296	*	05macs2_bdgdiff/nap1l4_wt_vs_aa_cond1_960	6.9636	Distal Intergenic	18	2837563	2935695	98133	1	ENSDARG00000098832	ENSDART00000160228	fam168a	down
18	3205124	3205441	318	*	05macs2_bdgdiff/nap1l4_wt_vs_aa_cond1_961	6.91519	Intron (ENSDART00000164724/ENSDARG00000103959; intron 1 of 15)	18	3169579	3286769	117191	1	ENSDARG00000103959	ENSDART00000186340	pak1	down
18	3205748	3206066	319	*	05macs2_bdgdiff/nap1l4_wt_vs_aa_cond1_962	3.81812	Intron (ENSDART00000164724/ENSDARG00000103959; intron 1 of 15)	18	3169579	3286769	117191	1	ENSDARG00000103959	ENSDART00000186340	pak1	down
18	3498061	3498261	201	*	05macs2_bdgdiff/nap1l4_wt_vs_aa_cond1_963	5.47888	Promoter (<=1kb)	18	3498989	3502091	3103	1	ENSDARG00000105218	ENSDART00000172373	ompa	down
18	3643207	3643439	233	*	05macs2_bdgdiff/nap1l4_wt_vs_aa_cond1_964	3.60463	Intron (ENSDART00000162754/ENSDARG00000100679; intron 20 of 20)	18	3634652	3645885	11234	1	ENSDARG00000100679	ENSDART00000159913	lrch3	down
18	4635079	4635367	289	*	05macs2_bdgdiff/nap1l4_wt_vs_aa_cond1_965	4.4784	Promoter (2-3kb)	18	4632843	4637416	4574	2	ENSDARG00000117311	ENSDART00000194277	-	down
18	5367295	5367523	229	*	05macs2_bdgdiff/nap1l4_wt_vs_aa_cond1_966	4.27795	Exon (ENSDART00000169896/ENSDARG00000100084; exon 16 of 19)	18	5362559	5392667	30109	2	ENSDARG00000100084	ENSDART00000169896	-	down
18	5649338	5649538	201	*	05macs2_bdgdiff/nap1l4_wt_vs_aa_cond1_967	6.0606	Distal Intergenic	18	5631378	5631492	115	2	ENSDARG00000116358	ENSDART00000189453	-	down
18	5650093	5650361	269	*	05macs2_bdgdiff/nap1l4_wt_vs_aa_cond1_968	6.48506	Distal Intergenic	18	5631378	5631492	115	2	ENSDARG00000116358	ENSDART00000189453	-	down
18	9807693	9807975	283	*	05macs2_bdgdiff/nap1l4_wt_vs_aa_cond1_969	5.18806	Promoter (2-3kb)	18	9810642	9820299	9658	1	ENSDARG00000073752	ENSDART00000143965	cacna2d1	down
18	10298007	10298212	206	*	05macs2_bdgdiff/nap1l4_wt_vs_aa_cond1_970	7.22817	Promoter (<=1kb)	18	10296228	10298162	1935	2	ENSDARG00000003020	ENSDART00000007520	lrrc4.2	down
18	12999474	12999674	201	*	05macs2_bdgdiff/nap1l4_wt_vs_aa_cond1_971	6.53389	Intron (ENSDART00000088908/ENSDARG00000007461; intron 1 of 21)	18	12867400	12957451	90052	2	ENSDARG00000007461	ENSDART00000140403	srgap1a	down
18	13114019	13114224	206	*	05macs2_bdgdiff/nap1l4_wt_vs_aa_cond1_972	9.82215	Intron (ENSDART00000092648/ENSDARG00000063414; intron 3 of 5)	18	13063210	13121983	58774	2	ENSDARG00000063414	ENSDART00000092648	rxylt1	down
18	13130975	13131196	222	*	05macs2_bdgdiff/nap1l4_wt_vs_aa_cond1_973	5.86777	Promoter (2-3kb)	18	13123723	13133268	9546	2	ENSDARG00000058857	ENSDART00000081811	zgc:112052	down
18	15890327	15890583	257	*	05macs2_bdgdiff/nap1l4_wt_vs_aa_cond1_974	6.57852	Intron (ENSDART00000127769/ENSDARG00000062855; intron 15 of 16)	18	15893744	15899848	6105	2	ENSDARG00000062855	ENSDART00000139708	plekhg7	down
18	15900004	15900213	210	*	05macs2_bdgdiff/nap1l4_wt_vs_aa_cond1_975	4.43355	Promoter (<=1kb)	18	15893744	15899848	6105	2	ENSDARG00000062855	ENSDART00000139708	plekhg7	down
18	18346243	18346465	223	*	05macs2_bdgdiff/nap1l4_wt_vs_aa_cond1_976	6.94658	Distal Intergenic	18	18405992	18422543	16552	1	ENSDARG00000057491	ENSDART00000080174	n4bp1	down
18	18365087	18365304	218	*	05macs2_bdgdiff/nap1l4_wt_vs_aa_cond1_977	5.91997	Distal Intergenic	18	18405992	18422543	16552	1	ENSDARG00000057491	ENSDART00000080174	n4bp1	down
18	19482411	19482692	282	*	05macs2_bdgdiff/nap1l4_wt_vs_aa_cond1_978	3.80178	Promoter (2-3kb)	18	19463425	19484919	21495	2	ENSDARG00000016337	ENSDART00000177690	lctlb	down
18	19698335	19698699	365	*	05macs2_bdgdiff/nap1l4_wt_vs_aa_cond1_979	8.16902	Exon (ENSDART00000100569/ENSDARG00000031763; exon 4 of 4)	18	19648275	19699061	50787	1	ENSDARG00000031763	ENSDART00000100569	smad6b	down
18	21476274	21476559	286	*	05macs2_bdgdiff/nap1l4_wt_vs_aa_cond1_980	11.3005	Intron (ENSDART00000140161/ENSDARG00000056745; intron 2 of 12)	18	21408803	21492635	83833	1	ENSDARG00000056745	ENSDART00000144523	necab2	down
18	22566392	22566660	269	*	05macs2_bdgdiff/nap1l4_wt_vs_aa_cond1_981	8.41277	Intron (ENSDART00000176130/ENSDARG00000056525; intron 1 of 8)	18	22550595	22552256	1662	2	ENSDARG00000094495	ENSDART00000146318	si:dkey-11d18.2	down
18	23380870	23381156	287	*	05macs2_bdgdiff/nap1l4_wt_vs_aa_cond1_982	4.26859	Intron (ENSDART00000001102/ENSDARG00000001414; intron 3 of 21)	18	23373683	23456101	82419	1	ENSDARG00000001414	ENSDART00000189030	mctp2a	down
18	24146864	24147246	383	*	05macs2_bdgdiff/nap1l4_wt_vs_aa_cond1_983	9.26022	Distal Intergenic	18	23873344	24023013	149670	2	ENSDARG00000040926	ENSDART00000133361	nr2f2	down
18	24530381	24530707	327	*	05macs2_bdgdiff/nap1l4_wt_vs_aa_cond1_984	5.59327	Distal Intergenic	18	24560187	24560397	211	2	ENSDARG00000093976	ENSDART00000136877	-	down
18	24654702	24655086	385	*	05macs2_bdgdiff/nap1l4_wt_vs_aa_cond1_985	7.65091	Distal Intergenic	18	24642987	24643102	116	1	ENSDARG00000107479	ENSDART00000176217	-	down
18	24776761	24776961	201	*	05macs2_bdgdiff/nap1l4_wt_vs_aa_cond1_986	7.37714	Distal Intergenic	18	24741499	24746401	4903	2	ENSDARG00000117663	ENSDART00000194053	-	down
18	25366277	25366511	235	*	05macs2_bdgdiff/nap1l4_wt_vs_aa_cond1_987	10.5506	Distal Intergenic	18	25391171	25401002	9832	2	ENSDARG00000038116	ENSDART00000055567	gnrhr4	down
18	25748062	25748267	206	*	05macs2_bdgdiff/nap1l4_wt_vs_aa_cond1_988	4.139	Distal Intergenic	18	25752592	25754918	2327	1	ENSDARG00000075881	ENSDART00000111767	serf2a	down
18	25904873	25905086	214	*	05macs2_bdgdiff/nap1l4_wt_vs_aa_cond1_989	5.07356	Promoter (<=1kb)	18	25783446	25905574	122129	2	ENSDARG00000074414	ENSDART00000143899	sema4ba	down
18	27421529	27421794	266	*	05macs2_bdgdiff/nap1l4_wt_vs_aa_cond1_990	5.69422	Distal Intergenic	18	27439680	27570030	130351	1	ENSDARG00000006025	ENSDART00000014726	tp53i11b	down
18	28300536	28300859	324	*	05macs2_bdgdiff/nap1l4_wt_vs_aa_cond1_991	10.1839	Distal Intergenic	18	28303891	28304317	427	1	ENSDARG00000095779	ENSDART00000142152	-	down
18	29287188	29287437	250	*	05macs2_bdgdiff/nap1l4_wt_vs_aa_cond1_992	5.20897	Distal Intergenic	18	29307525	29307641	117	2	ENSDARG00000106159	ENSDART00000177912	-	down
18	30070031	30070354	324	*	05macs2_bdgdiff/nap1l4_wt_vs_aa_cond1_993	22.1831	Distal Intergenic	18	30028637	30030092	1456	1	ENSDARG00000093977	ENSDART00000139750	si:ch211-220f16.1	down
18	30444260	30444464	205	*	05macs2_bdgdiff/nap1l4_wt_vs_aa_cond1_994	9.80524	Promoter (2-3kb)	18	30441740	30477086	35347	1	ENSDARG00000062020	ENSDART00000189074	gse1b	down
18	31134127	31134541	415	*	05macs2_bdgdiff/nap1l4_wt_vs_aa_cond1_995	6.27042	Intron (ENSDART00000138403/ENSDARG00000040861; intron 1 of 16)	18	31117323	31206658	89336	1	ENSDARG00000040861	ENSDART00000059893	tcf25	down
18	31162577	31162777	201	*	05macs2_bdgdiff/nap1l4_wt_vs_aa_cond1_996	11.7504	Intron (ENSDART00000138403/ENSDARG00000040861; intron 7 of 16)	18	31117323	31206658	89336	1	ENSDARG00000040861	ENSDART00000059893	tcf25	down
18	31569184	31569687	504	*	05macs2_bdgdiff/nap1l4_wt_vs_aa_cond1_997	6.10674	Distal Intergenic	18	31610744	31837760	227017	1	ENSDARG00000101059	ENSDART00000165660	dhx36	down
18	31577472	31577844	373	*	05macs2_bdgdiff/nap1l4_wt_vs_aa_cond1_998	5.07486	Distal Intergenic	18	31610744	31837760	227017	1	ENSDARG00000101059	ENSDART00000165660	dhx36	down
18	31606379	31606719	341	*	05macs2_bdgdiff/nap1l4_wt_vs_aa_cond1_999	4.50948	Distal Intergenic	18	31610744	31837760	227017	1	ENSDARG00000101059	ENSDART00000165660	dhx36	down
18	31818914	31819289	376	*	05macs2_bdgdiff/nap1l4_wt_vs_aa_cond1_1000	4.24873	Intron (ENSDART00000165660/ENSDARG00000101059; intron 22 of 24)	18	31845504	31846556	1053	1	ENSDARG00000098577	ENSDART00000172711	-	down
18	32657020	32657393	374	*	05macs2_bdgdiff/nap1l4_wt_vs_aa_cond1_1001	6.13955	Distal Intergenic	18	32674212	32677755	3544	2	ENSDARG00000105189	ENSDART00000168362	olfcg9	down
18	34330195	34330408	214	*	05macs2_bdgdiff/nap1l4_wt_vs_aa_cond1_1002	7.84759	Distal Intergenic	18	34362608	34535574	172967	1	ENSDARG00000008140	ENSDART00000131478	kcnab1a	down
18	35381220	35381429	210	*	05macs2_bdgdiff/nap1l4_wt_vs_aa_cond1_1003	3.75847	Intron (ENSDART00000098297/ENSDARG00000068104; intron 1 of 1)	18	35375229	35390735	15507	2	ENSDARG00000068104	ENSDART00000098297	-	down
18	35847764	35847982	219	*	05macs2_bdgdiff/nap1l4_wt_vs_aa_cond1_1004	6.02795	Intron (ENSDART00000151587/ENSDARG00000013777; intron 1 of 12)	18	35843025	35898821	55797	1	ENSDARG00000013777	ENSDART00000131121	ppp1r13l	down
18	36493121	36493356	236	*	05macs2_bdgdiff/nap1l4_wt_vs_aa_cond1_1005	5.60213	Distal Intergenic	18	36455307	36465466	10160	2	ENSDARG00000093973	ENSDART00000139851	-	down
18	38272079	38272420	342	*	05macs2_bdgdiff/nap1l4_wt_vs_aa_cond1_1006	3.81855	Promoter (<=1kb)	18	38267003	38271298	4296	2	ENSDARG00000054272	ENSDART00000143016	caprin1b	down
18	39197713	39197913	201	*	05macs2_bdgdiff/nap1l4_wt_vs_aa_cond1_1007	6.05846	Promoter (2-3kb)	18	39185907	39200557	14651	2	ENSDARG00000092119	ENSDART00000132367	-	down
18	40165074	40165378	305	*	05macs2_bdgdiff/nap1l4_wt_vs_aa_cond1_1008	3.89354	Distal Intergenic	18	40023772	40023888	117	1	ENSDARG00000110776	ENSDART00000175291	-	down
18	41098183	41098452	270	*	05macs2_bdgdiff/nap1l4_wt_vs_aa_cond1_1009	5.8636	Exon (ENSDART00000181480/ENSDARG00000078775; exon 21 of 24)	18	41097406	41160579	63174	2	ENSDARG00000078775	ENSDART00000181480	rasa2	down
18	43113033	43113292	260	*	05macs2_bdgdiff/nap1l4_wt_vs_aa_cond1_1010	6.58351	Intron (ENSDART00000084454/ENSDARG00000086034; intron 3 of 13)	18	43181709	43225706	43998	1	ENSDARG00000086034	ENSDART00000151279	-	down
18	43840790	43841095	306	*	05macs2_bdgdiff/nap1l4_wt_vs_aa_cond1_1011	5.32638	Distal Intergenic	18	43847134	43857089	9956	2	ENSDARG00000077911	ENSDART00000150170	treh	down
18	44135008	44135208	201	*	05macs2_bdgdiff/nap1l4_wt_vs_aa_cond1_1012	4.64102	Distal Intergenic	18	44053052	44129151	76100	2	ENSDARG00000061328	ENSDART00000087339	cdon	down
18	44598831	44599072	242	*	05macs2_bdgdiff/nap1l4_wt_vs_aa_cond1_1013	7.20862	3' UTR	18	44596790	44610992	14203	2	ENSDARG00000040358	ENSDART00000125968	spred3	down
18	44644795	44645018	224	*	05macs2_bdgdiff/nap1l4_wt_vs_aa_cond1_1014	6.87563	Exon (ENSDART00000098540/ENSDARG00000061159; exon 12 of 12)	18	44649804	44663244	13441	1	ENSDARG00000040362	ENSDART00000059063	ehd2b	down
18	44865875	44866166	292	*	05macs2_bdgdiff/nap1l4_wt_vs_aa_cond1_1015	3.90758	Intron (ENSDART00000097328/ENSDARG00000067601; intron 8 of 15)	18	44856633	44863333	6701	1	ENSDARG00000067601	ENSDART00000142260	arfgap2	down
18	46078181	46078453	273	*	05macs2_bdgdiff/nap1l4_wt_vs_aa_cond1_1016	6.57283	Distal Intergenic	18	46056907	46063773	6867	2	ENSDARG00000111942	ENSDART00000078561	-	down
18	46142675	46143075	401	*	05macs2_bdgdiff/nap1l4_wt_vs_aa_cond1_1017	5.06697	Distal Intergenic	18	46118530	46135927	17398	2	ENSDARG00000092624	ENSDART00000191481	-	down
18	46329467	46329693	227	*	05macs2_bdgdiff/nap1l4_wt_vs_aa_cond1_1018	5.19709	Distal Intergenic	18	46350574	46354269	3696	2	ENSDARG00000012788	ENSDART00000010813	foxa3	down
18	47055195	47055471	277	*	05macs2_bdgdiff/nap1l4_wt_vs_aa_cond1_1019	3.99038	Distal Intergenic	18	47094334	47103131	8798	2	ENSDARG00000116487	ENSDART00000188553	-	down
18	47124789	47125031	243	*	05macs2_bdgdiff/nap1l4_wt_vs_aa_cond1_1020	6.12364	Distal Intergenic	18	47094334	47103131	8798	2	ENSDARG00000116487	ENSDART00000188553	-	down
18	47514524	47514862	339	*	05macs2_bdgdiff/nap1l4_wt_vs_aa_cond1_1021	5.52262	Distal Intergenic	18	47503777	47503894	118	2	ENSDARG00000083818	ENSDART00000119218	-	down
18	47677210	47677410	201	*	05macs2_bdgdiff/nap1l4_wt_vs_aa_cond1_1022	11.1662	Distal Intergenic	18	47534181	47662696	128516	2	ENSDARG00000115903	ENSDART00000184260	-	down
18	48308703	48308913	211	*	05macs2_bdgdiff/nap1l4_wt_vs_aa_cond1_1023	10.3239	Distal Intergenic	18	48279205	48296793	17589	2	ENSDARG00000024431	ENSDART00000193076	ets1	down
18	50513833	50514041	209	*	05macs2_bdgdiff/nap1l4_wt_vs_aa_cond1_1024	8.83167	Intron (ENSDART00000033591/ENSDARG00000003061; intron 2 of 7)	18	50433722	50523399	89678	2	ENSDARG00000003061	ENSDART00000033591	cd276	down
18	50519722	50520040	319	*	05macs2_bdgdiff/nap1l4_wt_vs_aa_cond1_1025	6.32085	Intron (ENSDART00000033591/ENSDARG00000003061; intron 1 of 7)	18	50433722	50523399	89678	2	ENSDARG00000003061	ENSDART00000033591	cd276	down
18	50581869	50582129	261	*	05macs2_bdgdiff/nap1l4_wt_vs_aa_cond1_1026	5.49671	Promoter (2-3kb)	18	50539372	50579629	40258	2	ENSDARG00000100342	ENSDART00000188252	zgc:158464	down
18	50613243	50613461	219	*	05macs2_bdgdiff/nap1l4_wt_vs_aa_cond1_1027	8.87727	Promoter (<=1kb)	18	50601540	50614024	12485	2	ENSDARG00000100766	ENSDART00000171207	ube2q1	down
18	50707705	50707911	207	*	05macs2_bdgdiff/nap1l4_wt_vs_aa_cond1_1028	6.21152	Promoter (<=1kb)	18	50706476	50707287	812	2	ENSDARG00000105740	ENSDART00000174386	-	down
18	50794743	50794947	205	*	05macs2_bdgdiff/nap1l4_wt_vs_aa_cond1_1029	9.71933	Distal Intergenic	18	50795174	50799510	4337	2	ENSDARG00000103369	ENSDART00000174373	taldo1	down
18	50969160	50969460	301	*	05macs2_bdgdiff/nap1l4_wt_vs_aa_cond1_1030	6.92613	Distal Intergenic	18	50961953	50968704	6752	1	ENSDARG00000098674	ENSDART00000158768	ppfia1	down
18	50969571	50969808	238	*	05macs2_bdgdiff/nap1l4_wt_vs_aa_cond1_1031	4.63676	Distal Intergenic	18	50961953	50968704	6752	1	ENSDARG00000098674	ENSDART00000158768	ppfia1	down
18	50973821	50974045	225	*	05macs2_bdgdiff/nap1l4_wt_vs_aa_cond1_1032	5.22883	Distal Intergenic	18	50961953	50968704	6752	1	ENSDARG00000098674	ENSDART00000158768	ppfia1	down
19	27520	27809	290	*	05macs2_bdgdiff/nap1l4_wt_vs_aa_cond1_1033	5.19338	Distal Intergenic	19	49721	55914	6194	1	ENSDARG00000076623	ENSDART00000160489	-	down
19	39097	39449	353	*	05macs2_bdgdiff/nap1l4_wt_vs_aa_cond1_1034	9.09131	Distal Intergenic	19	49721	55914	6194	1	ENSDARG00000076623	ENSDART00000160489	-	down
19	162653	163243	591	*	05macs2_bdgdiff/nap1l4_wt_vs_aa_cond1_1035	5.31087	Promoter (<=1kb)	19	164013	164884	872	1	ENSDARG00000103887	ENSDART00000167379	LOC101883470	down
19	250778	251333	556	*	05macs2_bdgdiff/nap1l4_wt_vs_aa_cond1_1036	9.50155	Intron (ENSDART00000137880/ENSDARG00000063713; intron 2 of 19)	19	233143	276193	43051	1	ENSDARG00000063713	ENSDART00000175273	syngap1a	down
19	455232	456546	1315	*	05macs2_bdgdiff/nap1l4_wt_vs_aa_cond1_1037	7.86906	Distal Intergenic	19	432473	438337	5865	2	ENSDARG00000086107	ENSDART00000127985	mterf1	down
19	562535	562890	356	*	05macs2_bdgdiff/nap1l4_wt_vs_aa_cond1_1038	5.12319	Intron (ENSDART00000110495/ENSDARG00000079610; intron 5 of 29)	19	567234	571984	4751	1	ENSDARG00000079610	ENSDART00000149808	akap9	down
19	719345	719639	295	*	05macs2_bdgdiff/nap1l4_wt_vs_aa_cond1_1039	5.16084	Intron (ENSDART00000093281/ENSDARG00000063682; intron 2 of 25)	19	712127	768988	56862	1	ENSDARG00000063682	ENSDART00000146050	fhod3a	down
19	747592	748156	565	*	05macs2_bdgdiff/nap1l4_wt_vs_aa_cond1_1040	9.07491	Intron (ENSDART00000093281/ENSDARG00000063682; intron 10 of 25)	19	770300	776076	5777	1	ENSDARG00000042620	ENSDART00000062518	gstr	down
19	918665	919063	399	*	05macs2_bdgdiff/nap1l4_wt_vs_aa_cond1_1041	4.96602	Promoter (<=1kb)	19	917852	932264	14413	1	ENSDARG00000059363	ENSDART00000082466	tgfbr2a	down
19	970197	970406	210	*	05macs2_bdgdiff/nap1l4_wt_vs_aa_cond1_1042	9.71473	Intron (ENSDART00000172303/ENSDARG00000102381; intron 1 of 21)	19	950394	977849	27456	2	ENSDARG00000102381	ENSDART00000172303	slc44a4	down
19	987335	987540	206	*	05macs2_bdgdiff/nap1l4_wt_vs_aa_cond1_1043	5.54124	Intron (ENSDART00000168138/ENSDARG00000102325; intron 24 of 31)	19	950394	977849	27456	2	ENSDARG00000102381	ENSDART00000172303	slc44a4	down
19	995805	996120	316	*	05macs2_bdgdiff/nap1l4_wt_vs_aa_cond1_1044	5.96649	Exon (ENSDART00000168138/ENSDARG00000102325; exon 12 of 32)	19	981321	1002959	21639	2	ENSDARG00000102325	ENSDART00000168138	ehmt2	down
19	1095020	1095228	209	*	05macs2_bdgdiff/nap1l4_wt_vs_aa_cond1_1045	60.3892	Promoter (2-3kb)	19	1097393	1112800	15408	1	ENSDARG00000099747	ENSDART00000168218	LOC100334085	down
19	1186763	1186998	236	*	05macs2_bdgdiff/nap1l4_wt_vs_aa_cond1_1046	4.71094	Promoter (1-2kb)	19	1184878	1186928	2051	1	ENSDARG00000100821	ENSDART00000163539	scrt1a	down
19	1325198	1325603	406	*	05macs2_bdgdiff/nap1l4_wt_vs_aa_cond1_1047	5.6024	Distal Intergenic	19	1329539	1363759	34221	2	ENSDARG00000099753	ENSDART00000166088	zgc:63863	down
19	1472902	1473241	340	*	05macs2_bdgdiff/nap1l4_wt_vs_aa_cond1_1048	9.49583	Intron (ENSDART00000159157/ENSDARG00000099438; intron 7 of 10)	19	1465004	1479740	14737	1	ENSDARG00000099438	ENSDART00000159157	-	down
19	1719898	1720420	523	*	05macs2_bdgdiff/nap1l4_wt_vs_aa_cond1_1049	6.15831	Exon (ENSDART00000115136/ENSDARG00000078797; exon 17 of 24)	19	1688791	1702612	13822	1	ENSDARG00000078797	ENSDART00000166744	dennd3a	down
19	1785160	1785573	414	*	05macs2_bdgdiff/nap1l4_wt_vs_aa_cond1_1050	4.78101	Distal Intergenic	19	1790797	1846285	55489	1	ENSDARG00000100456	ENSDART00000159871	-	down
19	2011478	2011738	261	*	05macs2_bdgdiff/nap1l4_wt_vs_aa_cond1_1051	4.55387	Distal Intergenic	19	1999838	2004730	4893	1	ENSDARG00000099596	ENSDART00000166669	btd	down
19	2378811	2379012	202	*	05macs2_bdgdiff/nap1l4_wt_vs_aa_cond1_1052	9.13095	Intron (ENSDART00000186630/ENSDARG00000005186; intron 1 of 5)	19	2364552	2560616	196065	1	ENSDARG00000005186	ENSDART00000186630	sp4	down
19	2408222	2408459	238	*	05macs2_bdgdiff/nap1l4_wt_vs_aa_cond1_1053	4.65545	Exon (ENSDART00000181498/ENSDARG00000114159; exon 4 of 4)	19	2395114	2404599	9486	2	ENSDARG00000024416	ENSDART00000127578	polr1f	down
19	2451843	2452124	282	*	05macs2_bdgdiff/nap1l4_wt_vs_aa_cond1_1054	4.0108	Intron (ENSDART00000186630/ENSDARG00000005186; intron 1 of 5)	19	2411243	2421793	10551	2	ENSDARG00000114159	ENSDART00000180238	tmem196	down
19	2485730	2486044	315	*	05macs2_bdgdiff/nap1l4_wt_vs_aa_cond1_1055	4.21854	Intron (ENSDART00000186630/ENSDARG00000005186; intron 1 of 5)	19	2546775	2551263	4489	1	ENSDARG00000005186	ENSDART00000148527	sp4	down
19	2538269	2538661	393	*	05macs2_bdgdiff/nap1l4_wt_vs_aa_cond1_1056	9.00167	Intron (ENSDART00000186630/ENSDARG00000005186; intron 1 of 5)	19	2546775	2551263	4489	1	ENSDARG00000005186	ENSDART00000148527	sp4	down
19	2539383	2539682	300	*	05macs2_bdgdiff/nap1l4_wt_vs_aa_cond1_1057	4.15572	Intron (ENSDART00000186630/ENSDARG00000005186; intron 1 of 5)	19	2546775	2551263	4489	1	ENSDARG00000005186	ENSDART00000148527	sp4	down
19	2559874	2560097	224	*	05macs2_bdgdiff/nap1l4_wt_vs_aa_cond1_1058	8.03858	Intron (ENSDART00000186630/ENSDARG00000005186; intron 5 of 5)	19	2546775	2563324	16550	1	ENSDARG00000005186	ENSDART00000097528	sp4	down
19	2663574	2663861	288	*	05macs2_bdgdiff/nap1l4_wt_vs_aa_cond1_1059	4.96741	Exon (ENSDART00000033132/ENSDARG00000026762; exon 11 of 11)	19	2670130	2683769	13640	1	ENSDARG00000078912	ENSDART00000152152	si:ch73-24k9.2	down
19	2736025	2736482	458	*	05macs2_bdgdiff/nap1l4_wt_vs_aa_cond1_1060	4.95647	Intron (ENSDART00000112414/ENSDARG00000075271; intron 3 of 14)	19	2726819	2753877	27059	1	ENSDARG00000075271	ENSDART00000187122	rapgef5a	down
19	2806246	2806448	203	*	05macs2_bdgdiff/nap1l4_wt_vs_aa_cond1_1061	9.47793	Exon (ENSDART00000109130/ENSDARG00000077516; exon 14 of 25)	19	2752933	2822372	69440	2	ENSDARG00000077516	ENSDART00000109130	recql4	down
19	3823023	3823361	339	*	05macs2_bdgdiff/nap1l4_wt_vs_aa_cond1_1062	6.78384	Promoter (1-2kb)	19	3803437	3821678	18242	2	ENSDARG00000101034	ENSDART00000169639	zc3h12ab	down
19	5351517	5351765	249	*	05macs2_bdgdiff/nap1l4_wt_vs_aa_cond1_1063	5.5628	Promoter (<=1kb)	19	5350225	5351542	1318	2	ENSDARG00000036834	ENSDART00000151417	krt92	down
19	5380284	5380516	233	*	05macs2_bdgdiff/nap1l4_wt_vs_aa_cond1_1064	7.00738	Promoter (<=1kb)	19	5379502	5380299	798	2	ENSDARG00000036830	ENSDART00000151644	krt91	down
19	6126263	6126604	342	*	05macs2_bdgdiff/nap1l4_wt_vs_aa_cond1_1065	4.31404	Exon (ENSDART00000140051/ENSDARG00000071150; exon 2 of 20)	19	6085784	6134802	49019	2	ENSDARG00000071150	ENSDART00000140051	cica	down
19	6262869	6263102	234	*	05macs2_bdgdiff/nap1l4_wt_vs_aa_cond1_1066	5.55034	Intron (ENSDART00000133371/ENSDARG00000036816; intron 1 of 15)	19	6217481	6239248	21768	2	ENSDARG00000036816	ENSDART00000014127	LOC100537384	down
19	6275793	6276021	229	*	05macs2_bdgdiff/nap1l4_wt_vs_aa_cond1_1067	4.86235	Intron (ENSDART00000133371/ENSDARG00000036816; intron 1 of 15)	19	6213680	6303099	89420	2	ENSDARG00000036816	ENSDART00000133371	LOC100537384	down
19	6787285	6787515	231	*	05macs2_bdgdiff/nap1l4_wt_vs_aa_cond1_1068	3.62236	Distal Intergenic	19	6606207	6774871	168665	2	ENSDARG00000063390	ENSDART00000170952	pvrl2l	down
19	6791267	6791522	256	*	05macs2_bdgdiff/nap1l4_wt_vs_aa_cond1_1069	3.49375	Distal Intergenic	19	6606207	6774871	168665	2	ENSDARG00000063390	ENSDART00000170952	pvrl2l	down
19	8174892	8175170	279	*	05macs2_bdgdiff/nap1l4_wt_vs_aa_cond1_1070	4.47246	Intron (ENSDART00000027274/ENSDARG00000014675; intron 1 of 4)	19	8144573	8336736	192164	1	ENSDARG00000014675	ENSDART00000147218	efna3a	down
19	9925329	9925529	201	*	05macs2_bdgdiff/nap1l4_wt_vs_aa_cond1_1071	19.7963	Intron (ENSDART00000193016/ENSDARG00000086207; intron 11 of 13)	19	9840771	9882821	42051	2	ENSDARG00000063006	ENSDART00000147128	cacng7a	down
19	10474793	10475230	438	*	05macs2_bdgdiff/nap1l4_wt_vs_aa_cond1_1072	6.471	Promoter (1-2kb)	19	10473612	10476024	2413	1	ENSDARG00000088408	ENSDART00000125718	-	down
19	10584289	10584490	202	*	05macs2_bdgdiff/nap1l4_wt_vs_aa_cond1_1073	5.78845	Promoter (2-3kb)	19	10587307	10587858	552	1	ENSDARG00000094230	ENSDART00000131225	si:dkey-211g8.4	down
19	10935768	10936037	270	*	05macs2_bdgdiff/nap1l4_wt_vs_aa_cond1_1074	5.28039	Promoter (1-2kb)	19	10937932	10950839	12908	1	ENSDARG00000103322	ENSDART00000168968	si:ch73-347e22.8	down
19	11383820	11384388	569	*	05macs2_bdgdiff/nap1l4_wt_vs_aa_cond1_1075	4.13079	Intron (ENSDART00000080762/ENSDARG00000087647; intron 3 of 13)	19	11332859	11425542	92684	2	ENSDARG00000087647	ENSDART00000177875	septin7a	down
19	11655404	11655604	201	*	05macs2_bdgdiff/nap1l4_wt_vs_aa_cond1_1076	6.6386	Intron (ENSDART00000148516/ENSDARG00000017522; intron 12 of 12)	19	11725496	11725631	136	2	ENSDARG00000084173	ENSDART00000119573	-	down
19	14432707	14433039	333	*	05macs2_bdgdiff/nap1l4_wt_vs_aa_cond1_1077	4.7272	Exon (ENSDART00000182732/ENSDARG00000101891; exon 17 of 19)	19	14454306	14470811	16506	1	ENSDARG00000105034	ENSDART00000161965	zdhhc18b	down
19	15806413	15806634	222	*	05macs2_bdgdiff/nap1l4_wt_vs_aa_cond1_1078	4.58331	Distal Intergenic	19	15851226	15855427	4202	2	ENSDARG00000035990	ENSDART00000133059	cited4a	down
19	15832127	15832454	328	*	05macs2_bdgdiff/nap1l4_wt_vs_aa_cond1_1079	3.8358	Distal Intergenic	19	15851226	15855427	4202	2	ENSDARG00000035990	ENSDART00000133059	cited4a	down
19	16541195	16541395	201	*	05macs2_bdgdiff/nap1l4_wt_vs_aa_cond1_1080	6.56851	Exon (ENSDART00000137189/ENSDARG00000092638; exon 8 of 30)	19	16595332	16633462	38131	1	ENSDARG00000092638	ENSDART00000151254	ptprua	down
19	17571736	17571948	213	*	05macs2_bdgdiff/nap1l4_wt_vs_aa_cond1_1081	5.21839	Intron (ENSDART00000166313/ENSDARG00000021163; intron 1 of 9)	19	17518733	17526735	8003	2	ENSDARG00000021163	ENSDART00000142170	thrb	down
19	17603135	17603417	283	*	05macs2_bdgdiff/nap1l4_wt_vs_aa_cond1_1082	4.39217	Intron (ENSDART00000166313/ENSDARG00000021163; intron 1 of 9)	19	17640090	17643886	3797	1	ENSDARG00000107952	ENSDART00000190365	-	down
19	18188364	18188630	267	*	05macs2_bdgdiff/nap1l4_wt_vs_aa_cond1_1083	4.77564	Distal Intergenic	19	18144827	18152942	8116	2	ENSDARG00000019810	ENSDART00000190182	nfe2l3	down
19	18570636	18570919	284	*	05macs2_bdgdiff/nap1l4_wt_vs_aa_cond1_1084	4.53118	Intron (ENSDART00000160992/ENSDARG00000099183; intron 7 of 9)	19	18596786	18597326	541	2	ENSDARG00000100572	ENSDART00000160045	-	down
19	18876363	18876576	214	*	05macs2_bdgdiff/nap1l4_wt_vs_aa_cond1_1085	3.61686	Distal Intergenic	19	18879002	18880124	1123	2	ENSDARG00000103434	ENSDART00000169190	-	down
19	19861909	19862109	201	*	05macs2_bdgdiff/nap1l4_wt_vs_aa_cond1_1086	4.34063	Promoter (<=1kb)	19	19822162	19861512	39351	2	ENSDARG00000101330	ENSDART00000166346	-	down
19	19904999	19905222	224	*	05macs2_bdgdiff/nap1l4_wt_vs_aa_cond1_1087	4.6105	Distal Intergenic	19	19717971	19871211	153241	2	ENSDARG00000099365	ENSDART00000170980	-	down
19	20088762	20089032	271	*	05macs2_bdgdiff/nap1l4_wt_vs_aa_cond1_1088	4.96946	Intron (ENSDART00000043924/ENSDARG00000029761; intron 2 of 12)	19	20083718	20093341	9624	2	ENSDARG00000029761	ENSDART00000129917	pals2b	down
19	20324685	20324947	263	*	05macs2_bdgdiff/nap1l4_wt_vs_aa_cond1_1089	8.63136	Intron (ENSDART00000132272/ENSDARG00000070831; intron 3 of 9)	19	20274944	20293884	18941	1	ENSDARG00000062664	ENSDART00000151237	oxnad1	down
19	21310962	21311210	249	*	05macs2_bdgdiff/nap1l4_wt_vs_aa_cond1_1090	33.9891	Intron (ENSDART00000024639/ENSDARG00000005026; intron 1 of 2)	19	21266008	21416407	150400	1	ENSDARG00000005026	ENSDART00000024639	tshz1	down
19	21933675	21934150	476	*	05macs2_bdgdiff/nap1l4_wt_vs_aa_cond1_1091	4.2235	Distal Intergenic	19	21919972	21923627	3656	1	ENSDARG00000005522	ENSDART00000138544	galr1a	down
19	22635848	22636099	252	*	05macs2_bdgdiff/nap1l4_wt_vs_aa_cond1_1092	7.15433	Intron (ENSDART00000023926/ENSDARG00000002549; intron 10 of 12)	19	22646182	22646299	118	2	ENSDARG00000085290	ENSDART00000120690	-	down
19	23009060	23009263	204	*	05macs2_bdgdiff/nap1l4_wt_vs_aa_cond1_1093	4.64901	Distal Intergenic	19	22999181	23002883	3703	1	ENSDARG00000005510	ENSDART00000151090	gdf6b	down
19	23761438	23761758	321	*	05macs2_bdgdiff/nap1l4_wt_vs_aa_cond1_1094	4.48193	Distal Intergenic	19	23767577	23768865	1289	2	ENSDARG00000116095	ENSDART00000147081	-	down
19	24171404	24171648	245	*	05macs2_bdgdiff/nap1l4_wt_vs_aa_cond1_1095	4.2297	Distal Intergenic	19	24161712	24163845	2134	2	ENSDARG00000021444	ENSDART00000133277	prf1.2	down
19	24807408	24807722	315	*	05macs2_bdgdiff/nap1l4_wt_vs_aa_cond1_1096	8.18896	Distal Intergenic	19	24750466	24758109	7644	2	ENSDARG00000057010	ENSDART00000161016	si:dkey-154b15.1	down
19	24862383	24862758	376	*	05macs2_bdgdiff/nap1l4_wt_vs_aa_cond1_1097	6.86107	Distal Intergenic	19	24872159	24887679	15521	1	ENSDARG00000016623	ENSDART00000158490	si:ch211-195b13.1	down
19	25157353	25157571	219	*	05macs2_bdgdiff/nap1l4_wt_vs_aa_cond1_1098	7.1712	Promoter (<=1kb)	19	25155542	25157191	1650	2	ENSDARG00000100012	ENSDART00000167502	-	down
19	25798822	25799040	219	*	05macs2_bdgdiff/nap1l4_wt_vs_aa_cond1_1099	7.00349	Distal Intergenic	19	25699329	25772980	73652	2	ENSDARG00000036090	ENSDART00000052393	pard6gb	down
19	26042023	26042225	203	*	05macs2_bdgdiff/nap1l4_wt_vs_aa_cond1_1100	5.3332	Intron (ENSDART00000089836/ENSDARG00000062268; intron 1 of 17)	19	26072624	26156531	83908	1	ENSDARG00000062268	ENSDART00000147627	jarid2b	down
19	29527886	29528321	436	*	05macs2_bdgdiff/nap1l4_wt_vs_aa_cond1_1101	4.83328	Distal Intergenic	19	29383486	29437109	53624	2	ENSDARG00000035895	ENSDART00000074497	fndc5b	down
19	30448701	30449007	307	*	05macs2_bdgdiff/nap1l4_wt_vs_aa_cond1_1102	4.29884	Promoter (<=1kb)	19	30429504	30447743	18240	2	ENSDARG00000031795	ENSDART00000191237	abcf1	down
19	31025305	31025588	284	*	05macs2_bdgdiff/nap1l4_wt_vs_aa_cond1_1103	5.55678	Intron (ENSDART00000190949/ENSDARG00000035918; intron 3 of 11)	19	31009697	31035155	25459	2	ENSDARG00000035918	ENSDART00000161882	bzw2	down
19	33205125	33205341	217	*	05macs2_bdgdiff/nap1l4_wt_vs_aa_cond1_1104	4.79098	Exon (ENSDART00000189209/ENSDARG00000110963; exon 3 of 3)	19	33200266	33212023	11758	2	ENSDARG00000110963	ENSDART00000189209	trib1	down
19	33796820	33797044	225	*	05macs2_bdgdiff/nap1l4_wt_vs_aa_cond1_1105	4.6495	Distal Intergenic	19	33831369	33834435	3067	2	ENSDARG00000088316	ENSDART00000151680	lrrc69	down
19	34703793	34704083	291	*	05macs2_bdgdiff/nap1l4_wt_vs_aa_cond1_1106	3.55733	Intron (ENSDART00000122625/ENSDARG00000017199; intron 18 of 21)	19	34691645	34742440	50796	2	ENSDARG00000017199	ENSDART00000122625	elp2	down
19	36678000	36678231	232	*	05macs2_bdgdiff/nap1l4_wt_vs_aa_cond1_1107	4.30228	Promoter (1-2kb)	19	36680091	36680207	117	1	ENSDARG00000117031	ENSDART00000185990	-	down
19	39606227	39606476	250	*	05macs2_bdgdiff/nap1l4_wt_vs_aa_cond1_1108	5.34474	Distal Intergenic	19	39588596	39589155	560	2	ENSDARG00000098945	ENSDART00000158270	-	down
19	40628664	40628893	230	*	05macs2_bdgdiff/nap1l4_wt_vs_aa_cond1_1109	6.98808	Intron (ENSDART00000110699/ENSDARG00000002880; intron 22 of 27)	19	40636572	40636691	120	2	ENSDARG00000105268	ENSDART00000165284	-	down
19	41683130	41683418	289	*	05macs2_bdgdiff/nap1l4_wt_vs_aa_cond1_1110	4.92848	Distal Intergenic	19	41701660	41724246	22587	1	ENSDARG00000005834	ENSDART00000033362	gatad2b	down
19	41956202	41956428	227	*	05macs2_bdgdiff/nap1l4_wt_vs_aa_cond1_1111	5.91674	Intron (ENSDART00000087055/ENSDARG00000019426; intron 4 of 56)	19	41841147	41991104	149958	2	ENSDARG00000019426	ENSDART00000087055	trioa	down
19	42522597	42522868	272	*	05macs2_bdgdiff/nap1l4_wt_vs_aa_cond1_1112	4.77962	Distal Intergenic	19	42505974	42516134	10161	1	ENSDARG00000103815	ENSDART00000165747	-	down
19	42535982	42536443	462	*	05macs2_bdgdiff/nap1l4_wt_vs_aa_cond1_1113	4.7868	Distal Intergenic	19	42548653	42551299	2647	2	ENSDARG00000099200	ENSDART00000170821	zgc:123103	down
19	42828143	42828420	278	*	05macs2_bdgdiff/nap1l4_wt_vs_aa_cond1_1114	13.6992	Intron (ENSDART00000108775/ENSDARG00000018000; intron 8 of 15)	19	42843109	42844172	1064	2	ENSDARG00000096422	ENSDART00000150929	-	down
19	43126815	43127017	203	*	05macs2_bdgdiff/nap1l4_wt_vs_aa_cond1_1115	4.36693	Intron (ENSDART00000167847/ENSDARG00000020850; intron 3 of 6)	19	43123331	43134843	11513	1	ENSDARG00000109996	ENSDART00000187836	-	down
19	43549064	43549273	210	*	05macs2_bdgdiff/nap1l4_wt_vs_aa_cond1_1116	4.33042	Promoter (2-3kb)	19	43547465	43552252	4788	2	ENSDARG00000094860	ENSDART00000138308	gpr3	down
19	45003553	45003782	230	*	05macs2_bdgdiff/nap1l4_wt_vs_aa_cond1_1117	6.9434	Distal Intergenic	19	44725691	44955710	230020	2	ENSDARG00000077920	ENSDART00000165246	csmd3b	down
19	45473418	45473627	210	*	05macs2_bdgdiff/nap1l4_wt_vs_aa_cond1_1118	11.5007	Intron (ENSDART00000163920/ENSDARG00000104082; intron 1 of 2)	19	45508865	45508981	117	1	ENSDARG00000106639	ENSDART00000178385	-	down
19	45490349	45491123	775	*	05macs2_bdgdiff/nap1l4_wt_vs_aa_cond1_1119	10.956	Intron (ENSDART00000163920/ENSDARG00000104082; intron 1 of 2)	19	45508865	45508981	117	1	ENSDARG00000106639	ENSDART00000178385	-	down
19	45729293	45729574	282	*	05macs2_bdgdiff/nap1l4_wt_vs_aa_cond1_1120	11.2896	Distal Intergenic	19	45375669	45650994	275326	2	ENSDARG00000104082	ENSDART00000163504	trps1	down
19	45751557	45751916	360	*	05macs2_bdgdiff/nap1l4_wt_vs_aa_cond1_1121	4.77198	Distal Intergenic	19	45844363	45963264	118902	1	ENSDARG00000116963	ENSDART00000190668	-	down
19	46195484	46195731	248	*	05macs2_bdgdiff/nap1l4_wt_vs_aa_cond1_1122	5.20451	Intron (ENSDART00000183933/ENSDARG00000104478; intron 7 of 12)	19	46218099	46219035	937	2	ENSDARG00000099981	ENSDART00000170601	-	down
19	46587609	46587873	265	*	05macs2_bdgdiff/nap1l4_wt_vs_aa_cond1_1123	4.0608	Distal Intergenic	19	46421349	46566430	145082	2	ENSDARG00000101019	ENSDART00000166668	ext1b	down
19	46601665	46601865	201	*	05macs2_bdgdiff/nap1l4_wt_vs_aa_cond1_1124	10.1702	Distal Intergenic	19	46421349	46566430	145082	2	ENSDARG00000101019	ENSDART00000166668	ext1b	down
19	46602013	46602448	436	*	05macs2_bdgdiff/nap1l4_wt_vs_aa_cond1_1125	20.903	Distal Intergenic	19	46421349	46566430	145082	2	ENSDARG00000101019	ENSDART00000166668	ext1b	down
19	46630828	46631117	290	*	05macs2_bdgdiff/nap1l4_wt_vs_aa_cond1_1126	5.65601	Distal Intergenic	19	46421349	46566430	145082	2	ENSDARG00000101019	ENSDART00000166668	ext1b	down
19	46631601	46632405	805	*	05macs2_bdgdiff/nap1l4_wt_vs_aa_cond1_1127	23.0539	Distal Intergenic	19	46421349	46566430	145082	2	ENSDARG00000101019	ENSDART00000166668	ext1b	down
19	46679507	46679875	369	*	05macs2_bdgdiff/nap1l4_wt_vs_aa_cond1_1128	4.89143	Distal Intergenic	19	46724211	46737822	13612	2	ENSDARG00000115661	ENSDART00000187242	-	down
19	47848578	47849141	564	*	05macs2_bdgdiff/nap1l4_wt_vs_aa_cond1_1129	13.4729	Distal Intergenic	19	47838603	47843652	5050	1	ENSDARG00000117637	ENSDART00000194350	-	down
19	47898186	47898444	259	*	05macs2_bdgdiff/nap1l4_wt_vs_aa_cond1_1130	12.6684	Distal Intergenic	19	47909148	47917554	8407	1	ENSDARG00000117786	ENSDART00000194300	-	down
19	47941881	47942099	219	*	05macs2_bdgdiff/nap1l4_wt_vs_aa_cond1_1131	4.656	Distal Intergenic	19	47909148	47917554	8407	1	ENSDARG00000117786	ENSDART00000194300	-	down
19	47970445	47970904	460	*	05macs2_bdgdiff/nap1l4_wt_vs_aa_cond1_1132	9.64627	Distal Intergenic	19	47975916	47997424	21509	2	ENSDARG00000023472	ENSDART00000081675	ctnnb2	down
19	47973798	47974241	444	*	05macs2_bdgdiff/nap1l4_wt_vs_aa_cond1_1133	7.54719	Distal Intergenic	19	47975916	47997424	21509	2	ENSDARG00000023472	ENSDART00000081675	ctnnb2	down
19	48005460	48006301	842	*	05macs2_bdgdiff/nap1l4_wt_vs_aa_cond1_1134	10.6938	Intron (ENSDART00000172024/ENSDARG00000103362; intron 9 of 9)	19	48004954	48010490	5537	2	ENSDARG00000103362	ENSDART00000159938	zgc:158376; LOC110437745	down
19	48006436	48006636	201	*	05macs2_bdgdiff/nap1l4_wt_vs_aa_cond1_1135	7.57312	Intron (ENSDART00000172024/ENSDARG00000103362; intron 9 of 9)	19	48004954	48010490	5537	2	ENSDARG00000103362	ENSDART00000159938	zgc:158376; LOC110437745	down
19	48007141	48007346	206	*	05macs2_bdgdiff/nap1l4_wt_vs_aa_cond1_1136	14.5945	Intron (ENSDART00000172024/ENSDARG00000103362; intron 9 of 9)	19	48004954	48010490	5537	2	ENSDARG00000103362	ENSDART00000159938	zgc:158376; LOC110437745	down
19	48042760	48043310	551	*	05macs2_bdgdiff/nap1l4_wt_vs_aa_cond1_1137	12.253	Distal Intergenic	19	48037798	48039506	1709	2	ENSDARG00000098752	ENSDART00000165921	csf3b	down
19	48059870	48060140	271	*	05macs2_bdgdiff/nap1l4_wt_vs_aa_cond1_1138	13.3208	Promoter (<=1kb)	19	48060464	48069778	9315	1	ENSDARG00000087529	ENSDART00000123163	zgc:85936	down
19	48066286	48066644	359	*	05macs2_bdgdiff/nap1l4_wt_vs_aa_cond1_1139	9.50497	Intron (ENSDART00000123163/ENSDARG00000087529; intron 5 of 8)	19	48060464	48069778	9315	1	ENSDARG00000087529	ENSDART00000123163	zgc:85936	down
19	48067586	48067988	403	*	05macs2_bdgdiff/nap1l4_wt_vs_aa_cond1_1140	6.89849	Intron (ENSDART00000123163/ENSDARG00000087529; intron 7 of 8)	19	48060464	48069778	9315	1	ENSDARG00000087529	ENSDART00000123163	zgc:85936	down
19	48075542	48076202	661	*	05macs2_bdgdiff/nap1l4_wt_vs_aa_cond1_1141	287.34	Distal Intergenic	19	48060464	48069778	9315	1	ENSDARG00000087529	ENSDART00000123163	zgc:85936	down
19	48119218	48119503	286	*	05macs2_bdgdiff/nap1l4_wt_vs_aa_cond1_1142	14.0342	Promoter (1-2kb)	19	48117995	48120165	2171	1	ENSDARG00000103791	ENSDART00000170865	nme2b.1	down
19	48159701	48159924	224	*	05macs2_bdgdiff/nap1l4_wt_vs_aa_cond1_1143	8.24323	Distal Intergenic	19	48164242	48186224	21983	1	ENSDARG00000098925	ENSDART00000186574	prdm1b	down
19	48276314	48276698	385	*	05macs2_bdgdiff/nap1l4_wt_vs_aa_cond1_1144	11.7206	Intron (ENSDART00000157424/ENSDARG00000098777; intron 9 of 19)	19	48290786	48308400	17615	1	ENSDARG00000100104	ENSDART00000165986	anxa14	down
2	54410	54614	205	*	05macs2_bdgdiff/nap1l4_wt_vs_aa_cond1_1145	5.30934	Distal Intergenic	2	64038	65529	1492	2	ENSDARG00000063518	ENSDART00000192876	zgc:153913	down
2	57378	58356	979	*	05macs2_bdgdiff/nap1l4_wt_vs_aa_cond1_1146	6.7435	Distal Intergenic	2	64038	65529	1492	2	ENSDARG00000063518	ENSDART00000192876	zgc:153913	down
2	112382	112674	293	*	05macs2_bdgdiff/nap1l4_wt_vs_aa_cond1_1147	5.08853	Promoter (<=1kb)	2	111919	115367	3449	1	ENSDARG00000038667	ENSDART00000149391	fggy	down
2	208217	210467	2251	*	05macs2_bdgdiff/nap1l4_wt_vs_aa_cond1_1148	12.2771	Promoter (1-2kb)	2	212059	232977	20919	1	ENSDARG00000077839	ENSDART00000113021	dhx30	down
2	300947	301306	360	*	05macs2_bdgdiff/nap1l4_wt_vs_aa_cond1_1149	5.23029	Promoter (<=1kb)	2	301898	306761	4864	1	ENSDARG00000089940	ENSDART00000157246	znf1008	down
2	363532	363733	202	*	05macs2_bdgdiff/nap1l4_wt_vs_aa_cond1_1150	6.48038	Promoter (1-2kb)	2	354424	364839	10416	2	ENSDARG00000076995	ENSDART00000155651	sharpin	down
2	363840	364573	734	*	05macs2_bdgdiff/nap1l4_wt_vs_aa_cond1_1151	4.6403	Promoter (<=1kb)	2	354424	364839	10416	2	ENSDARG00000076995	ENSDART00000155651	sharpin	down
2	419266	419466	201	*	05macs2_bdgdiff/nap1l4_wt_vs_aa_cond1_1152	8.05326	Exon (ENSDART00000155733/ENSDARG00000091260; exon 8 of 10)	2	413370	424925	11556	1	ENSDARG00000091260	ENSDART00000122138	mylk4a	down
2	443596	443845	250	*	05macs2_bdgdiff/nap1l4_wt_vs_aa_cond1_1153	9.26219	Distal Intergenic	2	413370	424925	11556	1	ENSDARG00000091260	ENSDART00000122138	mylk4a	down
2	637809	638035	227	*	05macs2_bdgdiff/nap1l4_wt_vs_aa_cond1_1154	8.45643	Distal Intergenic	2	686873	689047	2175	2	ENSDARG00000091481	ENSDART00000122732	foxc1a	down
2	673562	673827	266	*	05macs2_bdgdiff/nap1l4_wt_vs_aa_cond1_1155	4.52278	Distal Intergenic	2	686873	689047	2175	2	ENSDARG00000091481	ENSDART00000122732	foxc1a	down
2	1277970	1278244	275	*	05macs2_bdgdiff/nap1l4_wt_vs_aa_cond1_1156	6.81819	Promoter (1-2kb)	2	1264971	1279387	14417	2	ENSDARG00000116769	ENSDART00000192210	-	down
2	1642241	1642462	222	*	05macs2_bdgdiff/nap1l4_wt_vs_aa_cond1_1157	7.88397	Distal Intergenic	2	1594344	1622641	28298	2	ENSDARG00000059125	ENSDART00000082143	prkacbb	down
2	1899986	1900186	201	*	05macs2_bdgdiff/nap1l4_wt_vs_aa_cond1_1158	6.30803	Intron (ENSDART00000111613/ENSDARG00000075899; intron 19 of 19)	2	1881334	1904551	23218	1	ENSDARG00000075899	ENSDART00000161420	LOC100535070; adgrl2b.1	down
2	2737599	2737827	229	*	05macs2_bdgdiff/nap1l4_wt_vs_aa_cond1_1159	4.07616	Promoter (<=1kb)	2	2737422	2749333	11912	1	ENSDARG00000023713	ENSDART00000032459	aqp1a.1	down
2	3499008	3499349	342	*	05macs2_bdgdiff/nap1l4_wt_vs_aa_cond1_1160	4.23131	Distal Intergenic	2	3502430	3509245	6816	1	ENSDARG00000076223	ENSDART00000113395	zgc:92744	down
2	3865273	3865493	221	*	05macs2_bdgdiff/nap1l4_wt_vs_aa_cond1_1161	4.53271	Intron (ENSDART00000103596/ENSDARG00000017180; intron 24 of 24)	2	3881000	3894103	13104	1	ENSDARG00000025168	ENSDART00000081897	mpp7b	down
2	3912797	3913714	918	*	05macs2_bdgdiff/nap1l4_wt_vs_aa_cond1_1162	6.46645	Distal Intergenic	2	3881000	3894103	13104	1	ENSDARG00000025168	ENSDART00000081897	mpp7b	down
2	5386707	5386929	223	*	05macs2_bdgdiff/nap1l4_wt_vs_aa_cond1_1163	4.05732	Intron (ENSDART00000139762/ENSDARG00000055498; intron 5 of 5)	2	5380858	5389696	8839	1	ENSDARG00000055498	ENSDART00000146906	si:ch1073-184j22.1	down
2	5676197	5676423	227	*	05macs2_bdgdiff/nap1l4_wt_vs_aa_cond1_1164	3.52865	Intron (ENSDART00000153162/ENSDARG00000027957; intron 3 of 3)	2	5709424	5723786	14363	2	ENSDARG00000003382	ENSDART00000100924	cwc25	down
2	6401565	6401769	205	*	05macs2_bdgdiff/nap1l4_wt_vs_aa_cond1_1165	8.76466	Distal Intergenic	2	6321623	6373829	52207	2	ENSDARG00000058719	ENSDART00000081633	si:dkey-119f1.1	down
2	7109833	7110360	528	*	05macs2_bdgdiff/nap1l4_wt_vs_aa_cond1_1166	6.57641	Promoter (2-3kb)	2	7106837	7113911	7075	1	ENSDARG00000078201	ENSDART00000138691	vcam1a	down
2	7284050	7284673	624	*	05macs2_bdgdiff/nap1l4_wt_vs_aa_cond1_1167	4.6814	Intron (ENSDART00000147855/ENSDARG00000093159; intron 6 of 7)	2	7279646	7286309	6664	1	ENSDARG00000093159	ENSDART00000147855	-	down
2	7932985	7933250	266	*	05macs2_bdgdiff/nap1l4_wt_vs_aa_cond1_1168	3.7042	Intron (ENSDART00000040209/ENSDARG00000031548; intron 15 of 15)	2	7851493	7874384	22892	1	ENSDARG00000076959	ENSDART00000176910	mfsd8l2	down
2	8883550	8883750	201	*	05macs2_bdgdiff/nap1l4_wt_vs_aa_cond1_1169	4.02127	Intron (ENSDART00000022768/ENSDARG00000012555; intron 8 of 13)	2	8814239	8825386	11148	1	ENSDARG00000077581	ENSDART00000139829	zzz3	down
2	9540727	9540990	264	*	05macs2_bdgdiff/nap1l4_wt_vs_aa_cond1_1170	8.15722	Intron (ENSDART00000187357/ENSDARG00000115192; intron 4 of 7)	2	9529488	9544161	14674	2	ENSDARG00000038977	ENSDART00000056895	slc25a24l	down
2	9778377	9778605	229	*	05macs2_bdgdiff/nap1l4_wt_vs_aa_cond1_1171	6.14062	Intron (ENSDART00000018524/ENSDARG00000011233; intron 8 of 8)	2	9757453	9779523	22071	1	ENSDARG00000011233	ENSDART00000168972	pcyt1aa	down
2	11336252	11336618	367	*	05macs2_bdgdiff/nap1l4_wt_vs_aa_cond1_1172	7.33393	Promoter (1-2kb)	2	11337040	11337983	944	2	ENSDARG00000094331	ENSDART00000142873	-	down
2	13586717	13586917	201	*	05macs2_bdgdiff/nap1l4_wt_vs_aa_cond1_1173	4.04078	Intron (ENSDART00000080900/ENSDARG00000058090; intron 11 of 17)	2	13688624	13691834	3211	2	ENSDARG00000110105	ENSDART00000186570	LOC100538044	down
2	13671096	13671306	211	*	05macs2_bdgdiff/nap1l4_wt_vs_aa_cond1_1174	4.52127	Intron (ENSDART00000080900/ENSDARG00000058090; intron 17 of 17)	2	13688624	13691834	3211	2	ENSDARG00000110105	ENSDART00000186570	LOC100538044	down
2	14012765	14012981	217	*	05macs2_bdgdiff/nap1l4_wt_vs_aa_cond1_1175	7.87628	Promoter (2-3kb)	2	14009630	14010658	1029	2	ENSDARG00000097054	ENSDART00000155205	-	down
2	14013135	14013430	296	*	05macs2_bdgdiff/nap1l4_wt_vs_aa_cond1_1176	5.09064	Promoter (2-3kb)	2	14009630	14010658	1029	2	ENSDARG00000097054	ENSDART00000155205	-	down
2	14015401	14015901	501	*	05macs2_bdgdiff/nap1l4_wt_vs_aa_cond1_1177	5.75119	Distal Intergenic	2	14009630	14010658	1029	2	ENSDARG00000097054	ENSDART00000155205	-	down
2	14131720	14131926	207	*	05macs2_bdgdiff/nap1l4_wt_vs_aa_cond1_1178	8.73959	Distal Intergenic	2	14021956	14029161	7206	2	ENSDARG00000097095	ENSDART00000153738	-	down
2	14392294	14392558	265	*	05macs2_bdgdiff/nap1l4_wt_vs_aa_cond1_1179	4.37815	Promoter (1-2kb)	2	14276639	14390627	113989	2	ENSDARG00000101215	ENSDART00000172367	sgip1b	down
2	14411570	14411809	240	*	05macs2_bdgdiff/nap1l4_wt_vs_aa_cond1_1180	4.54405	Intron (ENSDART00000162816/ENSDARG00000099630; intron 1 of 4)	2	14394120	14426577	32458	2	ENSDARG00000099630	ENSDART00000162816	-	down
2	14434864	14435301	438	*	05macs2_bdgdiff/nap1l4_wt_vs_aa_cond1_1181	4.10478	Distal Intergenic	2	14394120	14426577	32458	2	ENSDARG00000099630	ENSDART00000162816	-	down
2	14669605	14670018	414	*	05macs2_bdgdiff/nap1l4_wt_vs_aa_cond1_1182	6.33511	Promoter (<=1kb)	2	14670997	14671173	177	1	ENSDARG00000082734	ENSDART00000117610	-	down
2	14675343	14675655	313	*	05macs2_bdgdiff/nap1l4_wt_vs_aa_cond1_1183	10.0186	Promoter (<=1kb)	2	14675795	14675985	191	1	ENSDARG00000111709	ENSDART00000116257	-	down
2	14675769	14676604	836	*	05macs2_bdgdiff/nap1l4_wt_vs_aa_cond1_1184	16.4859	Promoter (<=1kb)	2	14675795	14675985	191	1	ENSDARG00000111709	ENSDART00000116257	-	down
2	14708790	14709504	715	*	05macs2_bdgdiff/nap1l4_wt_vs_aa_cond1_1185	8.6694	Distal Intergenic	2	14713394	14713538	145	1	ENSDARG00000080774	ENSDART00000116298	-	down
2	14711974	14712248	275	*	05macs2_bdgdiff/nap1l4_wt_vs_aa_cond1_1186	5.89246	Promoter (1-2kb)	2	14713394	14713538	145	1	ENSDARG00000080774	ENSDART00000116298	-	down
2	14722645	14722950	306	*	05macs2_bdgdiff/nap1l4_wt_vs_aa_cond1_1187	10.1633	Promoter (2-3kb)	2	14724960	14725146	187	1	ENSDARG00000081431	ENSDART00000118410	-	down
2	14729676	14730603	928	*	05macs2_bdgdiff/nap1l4_wt_vs_aa_cond1_1188	10.454	Distal Intergenic	2	14724960	14725146	187	1	ENSDARG00000081431	ENSDART00000118410	-	down
2	14768088	14768357	270	*	05macs2_bdgdiff/nap1l4_wt_vs_aa_cond1_1189	28.1305	Promoter (<=1kb)	2	14767477	14767626	150	1	ENSDARG00000085174	ENSDART00000120574	-	down
2	14769949	14771069	1121	*	05macs2_bdgdiff/nap1l4_wt_vs_aa_cond1_1190	16.4826	Promoter (2-3kb)	2	14767477	14767626	150	1	ENSDARG00000085174	ENSDART00000120574	-	down
2	14778054	14778438	385	*	05macs2_bdgdiff/nap1l4_wt_vs_aa_cond1_1191	10.249	Promoter (<=1kb)	2	14779104	14780075	972	1	ENSDARG00000095038	ENSDART00000133712	-	down
2	16044624	16044901	278	*	05macs2_bdgdiff/nap1l4_wt_vs_aa_cond1_1192	3.43403	Intron (ENSDART00000110059/ENSDARG00000075962; intron 19 of 26)	2	16021657	16027339	5683	2	ENSDARG00000075962	ENSDART00000143414	vav3b	down
2	16254302	16254668	367	*	05macs2_bdgdiff/nap1l4_wt_vs_aa_cond1_1193	5.25223	Promoter (<=1kb)	2	16198735	16254782	56048	2	ENSDARG00000012914	ENSDART00000133708	arhgef4	down
2	17581666	17581884	219	*	05macs2_bdgdiff/nap1l4_wt_vs_aa_cond1_1194	6.77333	Exon (ENSDART00000166518/ENSDARG00000005754; exon 32 of 33)	2	17569644	17575580	5937	1	ENSDARG00000026569	ENSDART00000135823	-	down
2	18186836	18187046	211	*	05macs2_bdgdiff/nap1l4_wt_vs_aa_cond1_1195	5.72654	Distal Intergenic	2	18017000	18022765	5766	1	ENSDARG00000113243	ENSDART00000186877	-	down
2	18427317	18427517	201	*	05macs2_bdgdiff/nap1l4_wt_vs_aa_cond1_1196	7.12495	Distal Intergenic	2	18405569	18406117	549	1	ENSDARG00000099780	ENSDART00000170152	LOC100000636	down
2	19424009	19424527	519	*	05macs2_bdgdiff/nap1l4_wt_vs_aa_cond1_1197	6.54882	Distal Intergenic	2	19362798	19363161	364	2	ENSDARG00000102223	ENSDART00000162512	-	down
2	19426579	19426813	235	*	05macs2_bdgdiff/nap1l4_wt_vs_aa_cond1_1198	17.5072	Distal Intergenic	2	19362798	19363161	364	2	ENSDARG00000102223	ENSDART00000162512	-	down
2	19429086	19430659	1574	*	05macs2_bdgdiff/nap1l4_wt_vs_aa_cond1_1199	36.7701	Distal Intergenic	2	19362798	19363161	364	2	ENSDARG00000102223	ENSDART00000162512	-	down
2	19437444	19437841	398	*	05macs2_bdgdiff/nap1l4_wt_vs_aa_cond1_1200	6.50459	Distal Intergenic	2	19505263	19508136	2874	1	ENSDARG00000057253	ENSDART00000079856	pimr141	down
2	19443403	19443614	212	*	05macs2_bdgdiff/nap1l4_wt_vs_aa_cond1_1201	3.57346	Distal Intergenic	2	19505263	19508136	2874	1	ENSDARG00000057253	ENSDART00000079856	pimr141	down
2	19448274	19448487	214	*	05macs2_bdgdiff/nap1l4_wt_vs_aa_cond1_1202	5.68345	Distal Intergenic	2	19505263	19508136	2874	1	ENSDARG00000057253	ENSDART00000079856	pimr141	down
2	19453799	19454018	220	*	05macs2_bdgdiff/nap1l4_wt_vs_aa_cond1_1203	5.17457	Distal Intergenic	2	19505263	19508136	2874	1	ENSDARG00000057253	ENSDART00000079856	pimr141	down
2	19454733	19455206	474	*	05macs2_bdgdiff/nap1l4_wt_vs_aa_cond1_1204	3.73295	Distal Intergenic	2	19505263	19508136	2874	1	ENSDARG00000057253	ENSDART00000079856	pimr141	down
2	19459840	19460252	413	*	05macs2_bdgdiff/nap1l4_wt_vs_aa_cond1_1205	11.8626	Distal Intergenic	2	19505263	19508136	2874	1	ENSDARG00000057253	ENSDART00000079856	pimr141	down
2	19460725	19461366	642	*	05macs2_bdgdiff/nap1l4_wt_vs_aa_cond1_1206	8.08344	Distal Intergenic	2	19505263	19508136	2874	1	ENSDARG00000057253	ENSDART00000079856	pimr141	down
2	19462050	19462394	345	*	05macs2_bdgdiff/nap1l4_wt_vs_aa_cond1_1207	6.23305	Distal Intergenic	2	19505263	19508136	2874	1	ENSDARG00000057253	ENSDART00000079856	pimr141	down
2	19462814	19463100	287	*	05macs2_bdgdiff/nap1l4_wt_vs_aa_cond1_1208	5.46409	Distal Intergenic	2	19505263	19508136	2874	1	ENSDARG00000057253	ENSDART00000079856	pimr141	down
2	19463710	19463977	268	*	05macs2_bdgdiff/nap1l4_wt_vs_aa_cond1_1209	6.9551	Distal Intergenic	2	19505263	19508136	2874	1	ENSDARG00000057253	ENSDART00000079856	pimr141	down
2	19465212	19465547	336	*	05macs2_bdgdiff/nap1l4_wt_vs_aa_cond1_1210	3.59824	Distal Intergenic	2	19505263	19508136	2874	1	ENSDARG00000057253	ENSDART00000079856	pimr141	down
2	19466264	19466467	204	*	05macs2_bdgdiff/nap1l4_wt_vs_aa_cond1_1211	5.84306	Distal Intergenic	2	19505263	19508136	2874	1	ENSDARG00000057253	ENSDART00000079856	pimr141	down
2	19466724	19467124	401	*	05macs2_bdgdiff/nap1l4_wt_vs_aa_cond1_1212	8.64687	Distal Intergenic	2	19505263	19508136	2874	1	ENSDARG00000057253	ENSDART00000079856	pimr141	down
2	19467239	19467859	621	*	05macs2_bdgdiff/nap1l4_wt_vs_aa_cond1_1213	22.0878	Distal Intergenic	2	19505263	19508136	2874	1	ENSDARG00000057253	ENSDART00000079856	pimr141	down
2	19471969	19472876	908	*	05macs2_bdgdiff/nap1l4_wt_vs_aa_cond1_1214	25.9571	Distal Intergenic	2	19505263	19508136	2874	1	ENSDARG00000057253	ENSDART00000079856	pimr141	down
2	19473715	19475023	1309	*	05macs2_bdgdiff/nap1l4_wt_vs_aa_cond1_1215	20.588	Distal Intergenic	2	19505263	19508136	2874	1	ENSDARG00000057253	ENSDART00000079856	pimr141	down
2	19475368	19475623	256	*	05macs2_bdgdiff/nap1l4_wt_vs_aa_cond1_1216	15.2754	Distal Intergenic	2	19505263	19508136	2874	1	ENSDARG00000057253	ENSDART00000079856	pimr141	down
2	19475924	19476705	782	*	05macs2_bdgdiff/nap1l4_wt_vs_aa_cond1_1217	9.28439	Distal Intergenic	2	19505263	19508136	2874	1	ENSDARG00000057253	ENSDART00000079856	pimr141	down
2	19480604	19481089	486	*	05macs2_bdgdiff/nap1l4_wt_vs_aa_cond1_1218	8.57176	Distal Intergenic	2	19505263	19508136	2874	1	ENSDARG00000057253	ENSDART00000079856	pimr141	down
2	19481255	19481882	628	*	05macs2_bdgdiff/nap1l4_wt_vs_aa_cond1_1219	21.2287	Distal Intergenic	2	19505263	19508136	2874	1	ENSDARG00000057253	ENSDART00000079856	pimr141	down
2	19482544	19482858	315	*	05macs2_bdgdiff/nap1l4_wt_vs_aa_cond1_1220	5.03905	Distal Intergenic	2	19505263	19508136	2874	1	ENSDARG00000057253	ENSDART00000079856	pimr141	down
2	19486890	19487276	387	*	05macs2_bdgdiff/nap1l4_wt_vs_aa_cond1_1221	8.41931	Distal Intergenic	2	19505263	19508136	2874	1	ENSDARG00000057253	ENSDART00000079856	pimr141	down
2	19533745	19534378	634	*	05macs2_bdgdiff/nap1l4_wt_vs_aa_cond1_1222	9.45788	Distal Intergenic	2	19523586	19523683	98	2	ENSDARG00000115412	ENSDART00000190376	-	down
2	19567926	19568311	386	*	05macs2_bdgdiff/nap1l4_wt_vs_aa_cond1_1223	4.61216	Promoter (2-3kb)	2	19560092	19565273	5182	2	ENSDARG00000097586	ENSDART00000156172	-	down
2	20576149	20576399	251	*	05macs2_bdgdiff/nap1l4_wt_vs_aa_cond1_1224	4.86175	Promoter (1-2kb)	2	20556185	20574193	18009	2	ENSDARG00000075487	ENSDART00000190448	si:ch211-267e7.3	down
2	20919956	20920163	208	*	05macs2_bdgdiff/nap1l4_wt_vs_aa_cond1_1225	9.3826	Promoter (<=1kb)	2	20919171	20920335	1165	2	ENSDARG00000004539	ENSDART00000150051	ptgs2a	down
2	21203623	21204114	492	*	05macs2_bdgdiff/nap1l4_wt_vs_aa_cond1_1226	5.57757	Intron (ENSDART00000148045/ENSDARG00000091879; intron 5 of 6)	2	21206878	21208102	1225	2	ENSDARG00000094378	ENSDART00000142254	-	down
2	21397899	21398343	445	*	05macs2_bdgdiff/nap1l4_wt_vs_aa_cond1_1227	3.9185	Intron (ENSDART00000046098/ENSDARG00000034080; intron 10 of 14)	2	21375467	21375594	128	1	ENSDARG00000086601	ENSDART00000123714	mir26a-2	down
2	21514165	21514498	334	*	05macs2_bdgdiff/nap1l4_wt_vs_aa_cond1_1228	4.00864	Distal Intergenic	2	21486529	21503746	17218	1	ENSDARG00000024759	ENSDART00000047468	inhbab	down
2	21547445	21547734	290	*	05macs2_bdgdiff/nap1l4_wt_vs_aa_cond1_1229	5.67598	Distal Intergenic	2	21605547	21607784	2238	1	ENSDARG00000078986	ENSDART00000112014	mplkip	down
2	21807285	21807513	229	*	05macs2_bdgdiff/nap1l4_wt_vs_aa_cond1_1230	4.44705	Exon (ENSDART00000135230/ENSDARG00000075211; exon 2 of 38)	2	21807726	21819421	11696	2	ENSDARG00000075211	ENSDART00000121586	chd7	down
2	22113036	22113236	201	*	05macs2_bdgdiff/nap1l4_wt_vs_aa_cond1_1231	4.22015	Distal Intergenic	2	22150134	22152797	2664	2	ENSDARG00000069018	ENSDART00000145188	cyp7a1	down
2	22275085	22275294	210	*	05macs2_bdgdiff/nap1l4_wt_vs_aa_cond1_1232	6.29555	Intron (ENSDART00000168653/ENSDARG00000088073; intron 1 of 2)	2	22208406	22286828	78423	2	ENSDARG00000088073	ENSDART00000168653	fam110b	down
2	22587473	22587819	347	*	05macs2_bdgdiff/nap1l4_wt_vs_aa_cond1_1233	3.66367	Distal Intergenic	2	22592139	22615366	23228	1	ENSDARG00000027590	ENSDART00000126891	septin2	down
2	22589294	22589582	289	*	05macs2_bdgdiff/nap1l4_wt_vs_aa_cond1_1234	4.27345	Promoter (2-3kb)	2	22592139	22615366	23228	1	ENSDARG00000027590	ENSDART00000126891	septin2	down
2	23212110	23212414	305	*	05macs2_bdgdiff/nap1l4_wt_vs_aa_cond1_1235	3.96299	Distal Intergenic	2	23222939	23293501	70563	1	ENSDARG00000006862	ENSDART00000026800	kifap3b	down
2	24382090	24382295	206	*	05macs2_bdgdiff/nap1l4_wt_vs_aa_cond1_1236	6.21779	Exon (ENSDART00000022379/ENSDARG00000003607; exon 4 of 5)	2	24376373	24382041	5669	1	ENSDARG00000003607	ENSDART00000135323	nr2f6a	down
2	26207763	26207987	225	*	05macs2_bdgdiff/nap1l4_wt_vs_aa_cond1_1237	6.21665	Exon (ENSDART00000024662/ENSDARG00000010144; exon 8 of 8)	2	26179096	26209425	30330	1	ENSDARG00000010144	ENSDART00000024662	plppr3a	down
2	26744620	26744820	201	*	05macs2_bdgdiff/nap1l4_wt_vs_aa_cond1_1238	5.87495	Distal Intergenic	2	26692358	26720854	28497	2	ENSDARG00000078267	ENSDART00000148110	si:dkey-181m9.8	down
2	27128524	27128751	228	*	05macs2_bdgdiff/nap1l4_wt_vs_aa_cond1_1239	4.71597	Distal Intergenic	2	27045170	27049566	4397	1	ENSDARG00000023542	ENSDART00000099165	cdh7a	down
2	27464107	27464326	220	*	05macs2_bdgdiff/nap1l4_wt_vs_aa_cond1_1240	5.3693	Distal Intergenic	2	27469669	27471395	1727	2	ENSDARG00000114805	ENSDART00000185365	LOC100150236	down
2	27481222	27481426	205	*	05macs2_bdgdiff/nap1l4_wt_vs_aa_cond1_1241	4.69979	Distal Intergenic	2	27484559	27485309	751	2	ENSDARG00000095164	ENSDART00000133294	-	down
2	28245549	28245964	416	*	05macs2_bdgdiff/nap1l4_wt_vs_aa_cond1_1242	4.11072	Distal Intergenic	2	28165967	28216500	50534	2	ENSDARG00000117692	ENSDART00000194757	-	down
2	28370947	28371220	274	*	05macs2_bdgdiff/nap1l4_wt_vs_aa_cond1_1243	4.60293	Distal Intergenic	2	28372943	28376052	3110	2	ENSDARG00000117263	ENSDART00000194940	-	down
2	32471521	32471729	209	*	05macs2_bdgdiff/nap1l4_wt_vs_aa_cond1_1244	5.38696	Distal Intergenic	2	32475861	32477576	1716	2	ENSDARG00000074435	ENSDART00000132099	ttc19	down
2	33476721	33477015	295	*	05macs2_bdgdiff/nap1l4_wt_vs_aa_cond1_1245	3.99851	3' UTR	2	33457310	33466371	9062	1	ENSDARG00000038794	ENSDART00000056657	zgc:113531	down
2	34052088	34052310	223	*	05macs2_bdgdiff/nap1l4_wt_vs_aa_cond1_1246	4.36182	Intron (ENSDART00000184618/ENSDARG00000018106; intron 2 of 10)	2	34008955	34072018	63064	2	ENSDARG00000018106	ENSDART00000020786	eif2b3	down
2	34251464	34251664	201	*	05macs2_bdgdiff/nap1l4_wt_vs_aa_cond1_1247	5.42129	Distal Intergenic	2	34217643	34218528	886	2	ENSDARG00000068325	ENSDART00000134986	-	down
2	34251766	34252169	404	*	05macs2_bdgdiff/nap1l4_wt_vs_aa_cond1_1248	7.88172	Distal Intergenic	2	34217643	34218528	886	2	ENSDARG00000068325	ENSDART00000134986	-	down
2	34547349	34547549	201	*	05macs2_bdgdiff/nap1l4_wt_vs_aa_cond1_1249	8.81314	Intron (ENSDART00000056671/ENSDARG00000014302; intron 1 of 7)	2	34380982	34555945	174964	2	ENSDARG00000014302	ENSDART00000056671	brinp2	down
2	35446474	35446674	201	*	05macs2_bdgdiff/nap1l4_wt_vs_aa_cond1_1250	5.71971	Intron (ENSDART00000179804/ENSDARG00000020771; intron 16 of 22)	2	35421285	35430980	9696	1	ENSDARG00000020771	ENSDART00000143787	tnr	down
2	35541333	35541565	233	*	05macs2_bdgdiff/nap1l4_wt_vs_aa_cond1_1251	4.58186	Exon (ENSDART00000029006/ENSDARG00000024829; exon 5 of 14)	2	35509418	35566938	57521	2	ENSDARG00000024829	ENSDART00000029006	tnn	down
2	36283004	36283204	201	*	05macs2_bdgdiff/nap1l4_wt_vs_aa_cond1_1252	6.56944	Distal Intergenic	2	36278980	36279485	506	2	ENSDARG00000098496	ENSDART00000169436	-	down
2	37414112	37414334	223	*	05macs2_bdgdiff/nap1l4_wt_vs_aa_cond1_1253	6.58851	Distal Intergenic	2	37405351	37409157	3807	2	ENSDARG00000094449	ENSDART00000132194	-	down
2	38861141	38861392	252	*	05macs2_bdgdiff/nap1l4_wt_vs_aa_cond1_1254	7.74757	Exon (ENSDART00000177290/ENSDARG00000086990; exon 26 of 40)	2	38846743	38852656	5914	1	ENSDARG00000086990	ENSDART00000144210	carmil3	down
2	39307964	39308172	209	*	05macs2_bdgdiff/nap1l4_wt_vs_aa_cond1_1255	7.52832	Intron (ENSDART00000085675/ENSDARG00000060637; intron 2 of 16)	2	39370811	39370927	117	2	ENSDARG00000107038	ENSDART00000177266	-	down
2	39313511	39313783	273	*	05macs2_bdgdiff/nap1l4_wt_vs_aa_cond1_1256	5.4266	Intron (ENSDART00000085675/ENSDARG00000060637; intron 2 of 16)	2	39370811	39370927	117	2	ENSDARG00000107038	ENSDART00000177266	-	down
2	40087274	40087474	201	*	05macs2_bdgdiff/nap1l4_wt_vs_aa_cond1_1257	6.16065	Intron (ENSDART00000098632/ENSDARG00000054454; intron 8 of 17)	2	40067808	40069852	2045	2	ENSDARG00000054454	ENSDART00000173665	epha4a	down
2	40664522	40664845	324	*	05macs2_bdgdiff/nap1l4_wt_vs_aa_cond1_1258	3.99048	Intron (ENSDART00000155581/ENSDARG00000096869; intron 4 of 5)	2	40623189	40712201	89013	2	ENSDARG00000096869	ENSDART00000157099	-	down
2	42284476	42284679	204	*	05macs2_bdgdiff/nap1l4_wt_vs_aa_cond1_1259	4.86368	Intron (ENSDART00000193349/ENSDARG00000093932; intron 1 of 1)	2	42294944	42299228	4285	1	ENSDARG00000053450	ENSDART00000140599	ftr06	down
2	43134515	43134777	263	*	05macs2_bdgdiff/nap1l4_wt_vs_aa_cond1_1260	7.24068	Promoter (<=1kb)	2	43131147	43135700	4554	2	ENSDARG00000053293	ENSDART00000098284	ftr14	down
2	43925342	43925594	253	*	05macs2_bdgdiff/nap1l4_wt_vs_aa_cond1_1261	3.52618	Intron (ENSDART00000123673/ENSDARG00000068431; intron 1 of 12)	2	43920461	43955410	34950	1	ENSDARG00000068431	ENSDART00000123673	si:ch211-195h23.3	down
2	46012052	46012451	400	*	05macs2_bdgdiff/nap1l4_wt_vs_aa_cond1_1262	9.70307	Promoter (2-3kb)	2	46009507	46012744	3238	1	ENSDARG00000109342	ENSDART00000193596	-	down
2	46103928	46104159	232	*	05macs2_bdgdiff/nap1l4_wt_vs_aa_cond1_1263	4.70632	Intron (ENSDART00000125971/ENSDARG00000090585; intron 1 of 8)	2	46032678	46184590	151913	1	ENSDARG00000090585	ENSDART00000184382	gpc1b	down
2	46296753	46296960	208	*	05macs2_bdgdiff/nap1l4_wt_vs_aa_cond1_1264	7.24573	Distal Intergenic	2	46288860	46288996	137	1	ENSDARG00000084316	ENSDART00000119716	-	down
2	47529314	47529519	206	*	05macs2_bdgdiff/nap1l4_wt_vs_aa_cond1_1265	12.0895	Distal Intergenic	2	47541737	47545639	3903	2	ENSDARG00000094244	ENSDART00000138001	-	down
2	50236174	50236417	244	*	05macs2_bdgdiff/nap1l4_wt_vs_aa_cond1_1266	3.6301	Intron (ENSDART00000127623/ENSDARG00000019239; intron 18 of 21)	2	50199738	50225495	25758	2	ENSDARG00000033231	ENSDART00000000042	mcm6l	down
2	51345205	51345405	201	*	05macs2_bdgdiff/nap1l4_wt_vs_aa_cond1_1267	4.06662	Distal Intergenic	2	51321773	51330642	8870	2	ENSDARG00000103964	ENSDART00000163043	LOC100331810	down
2	51521394	51521676	283	*	05macs2_bdgdiff/nap1l4_wt_vs_aa_cond1_1268	4.9017	Promoter (<=1kb)	2	51520262	51521079	818	2	ENSDARG00000101802	ENSDART00000165504	-	down
2	51992674	51992876	203	*	05macs2_bdgdiff/nap1l4_wt_vs_aa_cond1_1269	4.02368	Intron (ENSDART00000128198/ENSDARG00000090724; intron 4 of 25)	2	51888033	52020049	132017	2	ENSDARG00000090724	ENSDART00000128198	scn12aa	down
2	52070013	52070354	342	*	05macs2_bdgdiff/nap1l4_wt_vs_aa_cond1_1270	5.69816	Intron (ENSDART00000146418/ENSDARG00000094243; intron 3 of 6)	2	52065884	52093505	27622	1	ENSDARG00000094243	ENSDART00000146418	shda	down
2	52305913	52306295	383	*	05macs2_bdgdiff/nap1l4_wt_vs_aa_cond1_1271	3.69319	Intron (ENSDART00000006216/ENSDARG00000002231; intron 5 of 5)	2	52332022	52365251	33230	2	ENSDARG00000067832	ENSDART00000097716	tle2c	down
2	52374876	52375160	285	*	05macs2_bdgdiff/nap1l4_wt_vs_aa_cond1_1272	4.9039	Distal Intergenic	2	52332022	52365251	33230	2	ENSDARG00000067832	ENSDART00000097716	tle2c	down
2	52583684	52583900	217	*	05macs2_bdgdiff/nap1l4_wt_vs_aa_cond1_1273	4.43724	Distal Intergenic	2	52469854	52550135	80282	2	ENSDARG00000053326	ENSDART00000044411	gna11b	down
2	52585512	52585890	379	*	05macs2_bdgdiff/nap1l4_wt_vs_aa_cond1_1274	6.03238	Distal Intergenic	2	52469854	52550135	80282	2	ENSDARG00000053326	ENSDART00000044411	gna11b	down
2	53188937	53189267	331	*	05macs2_bdgdiff/nap1l4_wt_vs_aa_cond1_1275	5.11042	Intron (ENSDART00000163115/ENSDARG00000102963; intron 2 of 7)	2	53065039	53201840	136802	2	ENSDARG00000102963	ENSDART00000163115	sirt6	down
2	53396133	53396464	332	*	05macs2_bdgdiff/nap1l4_wt_vs_aa_cond1_1276	8.04768	Intron (ENSDART00000187577/ENSDARG00000090727; intron 5 of 8)	2	53359234	53395300	36067	1	ENSDARG00000090727	ENSDART00000147581	celf5b	down
2	53820800	53821031	232	*	05macs2_bdgdiff/nap1l4_wt_vs_aa_cond1_1277	5.92006	Distal Intergenic	2	53880669	53909453	28785	1	ENSDARG00000111796	ENSDART00000191655	-	down
2	54028166	54028511	346	*	05macs2_bdgdiff/nap1l4_wt_vs_aa_cond1_1278	4.96266	Intron (ENSDART00000166013/ENSDARG00000103518; intron 1 of 3)	2	54015958	54039293	23336	2	ENSDARG00000103518	ENSDART00000166013	-	down
2	54283516	54283734	219	*	05macs2_bdgdiff/nap1l4_wt_vs_aa_cond1_1279	4.84348	Distal Intergenic	2	54305610	54314209	8600	1	ENSDARG00000117230	ENSDART00000194552	-	down
2	54325439	54325857	419	*	05macs2_bdgdiff/nap1l4_wt_vs_aa_cond1_1280	4.6741	Promoter (1-2kb)	2	54327160	54353625	26466	1	ENSDARG00000112723	ENSDART00000182320	-	down
2	54372424	54373049	626	*	05macs2_bdgdiff/nap1l4_wt_vs_aa_cond1_1281	17.9981	Intron (ENSDART00000097388/ENSDARG00000043012; intron 11 of 12)	2	54364273	54387550	23278	2	ENSDARG00000043012	ENSDART00000097388	napgb	down
2	54689116	54689574	459	*	05macs2_bdgdiff/nap1l4_wt_vs_aa_cond1_1282	7.09909	Intron (ENSDART00000027313/ENSDARG00000013044; intron 7 of 7)	2	54696042	54774753	78712	1	ENSDARG00000052419	ENSDART00000074270	ankrd12	down
2	55018893	55019190	298	*	05macs2_bdgdiff/nap1l4_wt_vs_aa_cond1_1283	4.33658	Distal Intergenic	2	54919257	54946834	27578	2	ENSDARG00000116404	ENSDART00000192280	-	down
2	55587298	55587508	211	*	05macs2_bdgdiff/nap1l4_wt_vs_aa_cond1_1284	32.6009	Distal Intergenic	2	55665095	55670817	5723	1	ENSDARG00000040432	ENSDART00000059188	klf2b	down
2	56824545	56824836	292	*	05macs2_bdgdiff/nap1l4_wt_vs_aa_cond1_1285	5.01215	Exon (ENSDART00000159719/ENSDARG00000098801; exon 27 of 32)	2	56838681	56838799	119	1	ENSDARG00000103262	ENSDART00000159132	-	down
2	57116237	57116515	279	*	05macs2_bdgdiff/nap1l4_wt_vs_aa_cond1_1286	8.20534	Distal Intergenic	2	57076083	57110477	34395	2	ENSDARG00000099368	ENSDART00000181132	slc25a42	down
2	57428146	57428373	228	*	05macs2_bdgdiff/nap1l4_wt_vs_aa_cond1_1287	4.43069	Intron (ENSDART00000149838/ENSDARG00000068918; intron 7 of 10)	2	57417060	57420639	3580	2	ENSDARG00000068918	ENSDART00000148686	map2k2b	down
2	57486703	57486943	241	*	05macs2_bdgdiff/nap1l4_wt_vs_aa_cond1_1288	14.0424	Distal Intergenic	2	57447105	57473991	26887	2	ENSDARG00000042215	ENSDART00000150034	pias4b	down
2	58132581	58133078	498	*	05macs2_bdgdiff/nap1l4_wt_vs_aa_cond1_1289	6.07987	Exon (ENSDART00000169909/ENSDARG00000103284; exon 6 of 15)	2	58115123	58142854	27732	2	ENSDARG00000103284	ENSDART00000169909	-	down
2	58328511	58328871	361	*	05macs2_bdgdiff/nap1l4_wt_vs_aa_cond1_1290	5.44257	Intron (ENSDART00000194093/ENSDARG00000117348; intron 2 of 2)	2	58291571	58340517	48947	2	ENSDARG00000117348	ENSDART00000194093	-	down
2	58445329	58445886	558	*	05macs2_bdgdiff/nap1l4_wt_vs_aa_cond1_1291	17.4664	Intron (ENSDART00000161626/ENSDARG00000098203; intron 4 of 4)	2	58444873	58472772	27900	2	ENSDARG00000098203	ENSDART00000161626	-	down
2	58760074	58761505	1432	*	05macs2_bdgdiff/nap1l4_wt_vs_aa_cond1_1292	6.97714	Distal Intergenic	2	58739111	58742863	3753	1	ENSDARG00000067817	ENSDART00000097690	-	down
2	58762075	58762539	465	*	05macs2_bdgdiff/nap1l4_wt_vs_aa_cond1_1293	4.65309	Distal Intergenic	2	58739111	58742863	3753	1	ENSDARG00000067817	ENSDART00000097690	-	down
2	58897556	58897837	282	*	05macs2_bdgdiff/nap1l4_wt_vs_aa_cond1_1294	9.57508	Promoter (2-3kb)	2	58888718	58900077	11360	2	ENSDARG00000042056	ENSDART00000183362	mau2	down
2	58910863	58911143	281	*	05macs2_bdgdiff/nap1l4_wt_vs_aa_cond1_1295	10.8072	Distal Intergenic	2	58896983	58902477	5495	2	ENSDARG00000042056	ENSDART00000172822	mau2	down
2	58913010	58913408	399	*	05macs2_bdgdiff/nap1l4_wt_vs_aa_cond1_1296	19.1455	Distal Intergenic	2	58914674	58919975	5302	2	ENSDARG00000075936	ENSDART00000114286	-	down
2	58975570	58975863	294	*	05macs2_bdgdiff/nap1l4_wt_vs_aa_cond1_1297	4.51025	Distal Intergenic	2	58995304	59011488	16185	1	ENSDARG00000117373	ENSDART00000194730	-	down
2	58984343	58984573	231	*	05macs2_bdgdiff/nap1l4_wt_vs_aa_cond1_1298	5.78635	Distal Intergenic	2	58995304	59011488	16185	1	ENSDARG00000117373	ENSDART00000194730	-	down
2	58990841	58991089	249	*	05macs2_bdgdiff/nap1l4_wt_vs_aa_cond1_1299	5.38108	Distal Intergenic	2	58995304	59011488	16185	1	ENSDARG00000117373	ENSDART00000194730	-	down
2	59185121	59185389	269	*	05macs2_bdgdiff/nap1l4_wt_vs_aa_cond1_1300	4.65263	Distal Intergenic	2	59174872	59178801	3930	2	ENSDARG00000073735	ENSDART00000109246	ftr95	down
2	59472836	59473935	1100	*	05macs2_bdgdiff/nap1l4_wt_vs_aa_cond1_1301	27.1681	Distal Intergenic	2	59527149	59565832	38684	1	ENSDARG00000100128	ENSDART00000168568	-	down
20	22073	23034	962	*	05macs2_bdgdiff/nap1l4_wt_vs_aa_cond1_1302	5.53677	Promoter (2-3kb)	20	25370	76300	50931	1	ENSDARG00000077489	ENSDART00000152518	lrfn2b	down
20	265587	265824	238	*	05macs2_bdgdiff/nap1l4_wt_vs_aa_cond1_1303	5.61717	Promoter (2-3kb)	20	263056	277689	14634	1	ENSDARG00000096620	ENSDART00000132669	tube1	down
20	751958	752159	202	*	05macs2_bdgdiff/nap1l4_wt_vs_aa_cond1_1304	8.74645	Promoter (1-2kb)	20	753868	757069	3202	1	ENSDARG00000044016	ENSDART00000150014	myo6a	down
20	1126845	1127121	277	*	05macs2_bdgdiff/nap1l4_wt_vs_aa_cond1_1305	6.26653	Distal Intergenic	20	1121458	1125395	3938	1	ENSDARG00000043904	ENSDART00000064472	pnrc1	down
20	1230569	1230864	296	*	05macs2_bdgdiff/nap1l4_wt_vs_aa_cond1_1306	4.08934	Intron (ENSDART00000049063/ENSDARG00000029370; intron 1 of 18)	20	1203238	1239596	36359	2	ENSDARG00000029370	ENSDART00000049063	ankrd6b	down
20	1375863	1376116	254	*	05macs2_bdgdiff/nap1l4_wt_vs_aa_cond1_1307	3.46231	Promoter (2-3kb)	20	1355666	1378514	22849	2	ENSDARG00000010425	ENSDART00000181830	scara5	down
20	1977003	1977311	309	*	05macs2_bdgdiff/nap1l4_wt_vs_aa_cond1_1308	4.99256	Intron (ENSDART00000164896/ENSDARG00000099390; intron 15 of 16)	20	1960092	1964823	4732	1	ENSDARG00000111587	ENSDART00000191892	-	down
20	2017608	2017842	235	*	05macs2_bdgdiff/nap1l4_wt_vs_aa_cond1_1309	5.85577	Intron (ENSDART00000184143/ENSDARG00000110040; intron 12 of 19)	20	1996202	2035120	38919	1	ENSDARG00000110040	ENSDART00000184143	-	down
20	2041053	2041842	790	*	05macs2_bdgdiff/nap1l4_wt_vs_aa_cond1_1310	9.40298	Promoter (1-2kb)	20	2039518	2054547	15030	1	ENSDARG00000033587	ENSDART00000043157	LOC101884755	down
20	2058245	2058898	654	*	05macs2_bdgdiff/nap1l4_wt_vs_aa_cond1_1311	6.9809	Distal Intergenic	20	2039518	2054547	15030	1	ENSDARG00000033587	ENSDART00000043157	LOC101884755	down
20	2480545	2480915	371	*	05macs2_bdgdiff/nap1l4_wt_vs_aa_cond1_1312	3.9001	Distal Intergenic	20	2497521	2498941	1421	2	ENSDARG00000097602	ENSDART00000156933	-	down
20	3828271	3828563	293	*	05macs2_bdgdiff/nap1l4_wt_vs_aa_cond1_1313	9.03462	3' UTR	20	3828237	3911546	83310	2	ENSDARG00000105277	ENSDART00000169787	cnksr3	down
20	4206197	4206879	683	*	05macs2_bdgdiff/nap1l4_wt_vs_aa_cond1_1314	5.52666	Distal Intergenic	20	4221978	4248784	26807	1	ENSDARG00000099252	ENSDART00000171898	ipcef1	down
20	5508613	5508904	292	*	05macs2_bdgdiff/nap1l4_wt_vs_aa_cond1_1315	11.0132	Distal Intergenic	20	5563042	5700369	137328	1	ENSDARG00000062693	ENSDART00000149694	nrxn3b	down
20	6183140	6183416	277	*	05macs2_bdgdiff/nap1l4_wt_vs_aa_cond1_1316	4.26351	Promoter (<=1kb)	20	6163932	6184167	20236	2	ENSDARG00000010301	ENSDART00000147451	b4galt6	down
20	7184152	7184353	202	*	05macs2_bdgdiff/nap1l4_wt_vs_aa_cond1_1317	6.7566	Intron (ENSDART00000143026/ENSDARG00000095606; intron 1 of 1)	20	7180298	7192454	12157	1	ENSDARG00000095606	ENSDART00000143026	si:dkeyp-51f12.2	down
20	7308218	7308427	210	*	05macs2_bdgdiff/nap1l4_wt_vs_aa_cond1_1318	6.33395	Distal Intergenic	20	7262434	7293837	31404	2	ENSDARG00000039677	ENSDART00000100060	dsc2l	down
20	7381620	7381864	245	*	05macs2_bdgdiff/nap1l4_wt_vs_aa_cond1_1319	4.40518	Distal Intergenic	20	7398090	7432867	34778	1	ENSDARG00000074185	ENSDART00000108649	pcsk9	down
20	7383548	7383915	368	*	05macs2_bdgdiff/nap1l4_wt_vs_aa_cond1_1320	5.72828	Distal Intergenic	20	7398090	7432867	34778	1	ENSDARG00000074185	ENSDART00000108649	pcsk9	down
20	7384073	7384293	221	*	05macs2_bdgdiff/nap1l4_wt_vs_aa_cond1_1321	7.6947	Distal Intergenic	20	7398090	7432867	34778	1	ENSDARG00000074185	ENSDART00000108649	pcsk9	down
20	7384913	7385276	364	*	05macs2_bdgdiff/nap1l4_wt_vs_aa_cond1_1322	4.28614	Distal Intergenic	20	7398090	7432867	34778	1	ENSDARG00000074185	ENSDART00000108649	pcsk9	down
20	7396056	7396279	224	*	05macs2_bdgdiff/nap1l4_wt_vs_aa_cond1_1323	4.94311	Promoter (1-2kb)	20	7398090	7432867	34778	1	ENSDARG00000074185	ENSDART00000108649	pcsk9	down
20	7582541	7582802	262	*	05macs2_bdgdiff/nap1l4_wt_vs_aa_cond1_1324	4.31227	Promoter (<=1kb)	20	7443224	7582936	139713	2	ENSDARG00000059925	ENSDART00000083890	usp24	down
20	7609157	7609412	256	*	05macs2_bdgdiff/nap1l4_wt_vs_aa_cond1_1325	3.56031	Distal Intergenic	20	7612282	7629271	16990	2	ENSDARG00000093075	ENSDART00000146297	-	down
20	7851347	7851631	285	*	05macs2_bdgdiff/nap1l4_wt_vs_aa_cond1_1326	4.46738	Distal Intergenic	20	7799615	7801342	1728	1	ENSDARG00000096556	ENSDART00000152792	LOC103909294	down
20	8773622	8773851	230	*	05macs2_bdgdiff/nap1l4_wt_vs_aa_cond1_1327	4.71622	Distal Intergenic	20	8794502	8835094	40593	2	ENSDARG00000091901	ENSDART00000141375	-	down
20	11217370	11217591	222	*	05macs2_bdgdiff/nap1l4_wt_vs_aa_cond1_1328	4.57499	Distal Intergenic	20	11098239	11178022	79784	2	ENSDARG00000079355	ENSDART00000152246	flrt2	down
20	11327810	11328228	419	*	05macs2_bdgdiff/nap1l4_wt_vs_aa_cond1_1329	5.87531	Distal Intergenic	20	11098239	11178022	79784	2	ENSDARG00000079355	ENSDART00000152246	flrt2	down
20	12375267	12375518	252	*	05macs2_bdgdiff/nap1l4_wt_vs_aa_cond1_1330	3.57799	Distal Intergenic	20	12239930	12243746	3817	2	ENSDARG00000096598	ENSDART00000152661	-	down
20	12610443	12610643	201	*	05macs2_bdgdiff/nap1l4_wt_vs_aa_cond1_1331	14.7899	Intron (ENSDART00000173257/ENSDARG00000105492; intron 1 of 1)	20	12605718	12607421	1704	2	ENSDARG00000104547	ENSDART00000170591	-	down
20	12625874	12626229	356	*	05macs2_bdgdiff/nap1l4_wt_vs_aa_cond1_1332	4.05864	Intron (ENSDART00000173257/ENSDARG00000105492; intron 1 of 1)	20	12566101	12642685	76585	2	ENSDARG00000105492	ENSDART00000173257	-	down
20	12943221	12943421	201	*	05macs2_bdgdiff/nap1l4_wt_vs_aa_cond1_1333	6.45386	Distal Intergenic	20	12936096	12936861	766	2	ENSDARG00000093724	ENSDART00000141046	-	down
20	14110258	14110531	274	*	05macs2_bdgdiff/nap1l4_wt_vs_aa_cond1_1334	9.88501	Intron (ENSDART00000168434/ENSDARG00000017188; intron 5 of 19)	20	14096858	14114078	17221	2	ENSDARG00000017188	ENSDART00000168434	zpax2	down
20	14144982	14145291	310	*	05macs2_bdgdiff/nap1l4_wt_vs_aa_cond1_1335	4.25329	3' UTR	20	14114258	14118296	4039	1	ENSDARG00000029511	ENSDART00000044937	kcns3b	down
20	17020914	17021442	529	*	05macs2_bdgdiff/nap1l4_wt_vs_aa_cond1_1336	4.85706	Distal Intergenic	20	17038903	17041025	2123	2	ENSDARG00000043436	ENSDART00000063764	si:dkey-5n18.1	down
20	17023041	17023692	652	*	05macs2_bdgdiff/nap1l4_wt_vs_aa_cond1_1337	5.46439	Distal Intergenic	20	17038903	17041025	2123	2	ENSDARG00000043436	ENSDART00000063764	si:dkey-5n18.1	down
20	17023921	17024321	401	*	05macs2_bdgdiff/nap1l4_wt_vs_aa_cond1_1338	6.8837	Distal Intergenic	20	17038903	17041025	2123	2	ENSDARG00000043436	ENSDART00000063764	si:dkey-5n18.1	down
20	17752789	17752989	201	*	05macs2_bdgdiff/nap1l4_wt_vs_aa_cond1_1339	5.47282	Intron (ENSDART00000182832/ENSDARG00000018693; intron 2 of 15)	20	17739923	17819238	79316	1	ENSDARG00000018693	ENSDART00000024627	cdh2	down
20	20477370	20477596	227	*	05macs2_bdgdiff/nap1l4_wt_vs_aa_cond1_1340	5.11889	Intron (ENSDART00000152372/ENSDARG00000096560; intron 3 of 3)	20	20484827	20492161	7335	1	ENSDARG00000031983	ENSDART00000048110	six4b	down
20	20609785	20610136	352	*	05macs2_bdgdiff/nap1l4_wt_vs_aa_cond1_1341	4.96431	Promoter (<=1kb)	20	20600971	20610812	9842	2	ENSDARG00000043250	ENSDART00000181870	ppm1ab	down
20	21548573	21548781	209	*	05macs2_bdgdiff/nap1l4_wt_vs_aa_cond1_1342	4.18339	Distal Intergenic	20	21583639	21635659	52021	1	ENSDARG00000016454	ENSDART00000131069	esr2a	down
20	21672770	21673013	244	*	05macs2_bdgdiff/nap1l4_wt_vs_aa_cond1_1343	6.54572	Promoter (<=1kb)	20	21639512	21672970	33459	2	ENSDARG00000030107	ENSDART00000133286	syne2a	down
20	23561740	23561950	211	*	05macs2_bdgdiff/nap1l4_wt_vs_aa_cond1_1344	5.24653	Intron (ENSDART00000149922/ENSDARG00000040009; intron 2 of 22)	20	23542178	23572789	30612	1	ENSDARG00000040009	ENSDART00000168690	palld	down
20	25828860	25829265	406	*	05macs2_bdgdiff/nap1l4_wt_vs_aa_cond1_1345	4.95649	Distal Intergenic	20	25866576	25870630	4055	2	ENSDARG00000043019	ENSDART00000145989	exoc1	down
20	25829779	25830110	332	*	05macs2_bdgdiff/nap1l4_wt_vs_aa_cond1_1346	4.32688	Distal Intergenic	20	25866576	25870630	4055	2	ENSDARG00000043019	ENSDART00000145989	exoc1	down
20	25830218	25830725	508	*	05macs2_bdgdiff/nap1l4_wt_vs_aa_cond1_1347	5.54865	Distal Intergenic	20	25866576	25870630	4055	2	ENSDARG00000043019	ENSDART00000145989	exoc1	down
20	26136195	26137283	1089	*	05macs2_bdgdiff/nap1l4_wt_vs_aa_cond1_1348	7.63121	Intron (ENSDART00000139350/ENSDARG00000009499; intron 9 of 143)	20	26119339	26119459	121	2	ENSDARG00000083421	ENSDART00000118401	-	down
20	26174619	26174945	327	*	05macs2_bdgdiff/nap1l4_wt_vs_aa_cond1_1349	4.82629	Intron (ENSDART00000139350/ENSDARG00000009499; intron 9 of 143)	20	26194726	26194841	116	2	ENSDARG00000108590	ENSDART00000178623	-	down
20	26178902	26179659	758	*	05macs2_bdgdiff/nap1l4_wt_vs_aa_cond1_1350	12.7054	Intron (ENSDART00000139350/ENSDARG00000009499; intron 9 of 143)	20	26194726	26194841	116	2	ENSDARG00000108590	ENSDART00000178623	-	down
20	26179768	26180094	327	*	05macs2_bdgdiff/nap1l4_wt_vs_aa_cond1_1351	5.5231	Intron (ENSDART00000139350/ENSDARG00000009499; intron 9 of 143)	20	26194726	26194841	116	2	ENSDARG00000108590	ENSDART00000178623	-	down
20	26193436	26194109	674	*	05macs2_bdgdiff/nap1l4_wt_vs_aa_cond1_1352	6.35954	Promoter (<=1kb)	20	26194726	26194841	116	2	ENSDARG00000108590	ENSDART00000178623	-	down
20	26594782	26594990	209	*	05macs2_bdgdiff/nap1l4_wt_vs_aa_cond1_1353	7.01234	Promoter (<=1kb)	20	26594764	26594879	116	1	ENSDARG00000108707	ENSDART00000175296	-	down
20	26690912	26691201	290	*	05macs2_bdgdiff/nap1l4_wt_vs_aa_cond1_1354	8.52666	Promoter (<=1kb)	20	26690036	26692944	2909	1	ENSDARG00000070389	ENSDART00000103232	foxf2b	down
20	26763562	26763855	294	*	05macs2_bdgdiff/nap1l4_wt_vs_aa_cond1_1355	33.6894	Intron (ENSDART00000046764/ENSDARG00000026629; intron 7 of 10)	20	26775812	26822522	46711	2	ENSDARG00000026629	ENSDART00000146326	gmds	down
20	27054076	27054349	274	*	05macs2_bdgdiff/nap1l4_wt_vs_aa_cond1_1356	4.56558	Promoter (<=1kb)	20	27054095	27054220	126	2	ENSDARG00000099570	ENSDART00000169237	-	down
20	27299452	27299837	386	*	05macs2_bdgdiff/nap1l4_wt_vs_aa_cond1_1357	9.453	Promoter (<=1kb)	20	27298783	27371963	73181	1	ENSDARG00000010407	ENSDART00000013861	ppp4r4	down
20	27513439	27513639	201	*	05macs2_bdgdiff/nap1l4_wt_vs_aa_cond1_1358	3.61281	Intron (ENSDART00000180686/ENSDARG00000042368; intron 4 of 14)	20	27519429	27549739	30311	1	ENSDARG00000042368	ENSDART00000136251	kif26aa	down
20	29297087	29297302	216	*	05macs2_bdgdiff/nap1l4_wt_vs_aa_cond1_1359	4.98975	Exon (ENSDART00000147464/ENSDARG00000071331; exon 73 of 102)	20	29231615	29264153	32539	1	ENSDARG00000002894	ENSDART00000147064	aven	down
20	29613495	29613699	205	*	05macs2_bdgdiff/nap1l4_wt_vs_aa_cond1_1360	6.7164	3' UTR	20	29623558	29625984	2427	2	ENSDARG00000027649	ENSDART00000139469	cpsf3	down
20	29669049	29669254	206	*	05macs2_bdgdiff/nap1l4_wt_vs_aa_cond1_1361	7.08471	Exon (ENSDART00000101556/ENSDARG00000019564; exon 23 of 28)	20	29680929	29683555	2627	1	ENSDARG00000097857	ENSDART00000155425	-	down
20	29757205	29757421	217	*	05macs2_bdgdiff/nap1l4_wt_vs_aa_cond1_1362	7.55859	Intron (ENSDART00000146366/ENSDARG00000017338; intron 12 of 27)	20	29743936	29751242	7307	1	ENSDARG00000017338	ENSDART00000153154	kidins220b	down
20	30639896	30640143	248	*	05macs2_bdgdiff/nap1l4_wt_vs_aa_cond1_1363	4.93687	Distal Intergenic	20	30610547	30614519	3973	1	ENSDARG00000087474	ENSDART00000122256	ccr6a	down
20	30940951	30941151	201	*	05macs2_bdgdiff/nap1l4_wt_vs_aa_cond1_1364	6.01189	Promoter (1-2kb)	20	30939178	30947547	8370	1	ENSDARG00000042644	ENSDART00000062556	sod2	down
20	32085672	32085899	228	*	05macs2_bdgdiff/nap1l4_wt_vs_aa_cond1_1365	8.63471	Intron (ENSDART00000142653/ENSDARG00000026796; intron 3 of 8)	20	32048581	32110882	62302	2	ENSDARG00000026796	ENSDART00000030324	grm1a	down
20	33588826	33589563	738	*	05macs2_bdgdiff/nap1l4_wt_vs_aa_cond1_1366	8.77509	Intron (ENSDART00000189650/ENSDARG00000115066; intron 1 of 1)	20	33571312	33583779	12468	2	ENSDARG00000096433	ENSDART00000097823	-	down
20	33622621	33623447	827	*	05macs2_bdgdiff/nap1l4_wt_vs_aa_cond1_1367	30.6412	Intron (ENSDART00000166573/ENSDARG00000004877; intron 31 of 31)	20	33610271	33611740	1470	1	ENSDARG00000112844	ENSDART00000187186	LOC101885580	down
20	33927423	33927673	251	*	05macs2_bdgdiff/nap1l4_wt_vs_aa_cond1_1368	4.52046	Intron (ENSDART00000019059/ENSDARG00000020354; intron 1 of 6)	20	33924236	33938675	14440	1	ENSDARG00000020354	ENSDART00000139609	lmx1a	down
20	36738515	36738748	234	*	05macs2_bdgdiff/nap1l4_wt_vs_aa_cond1_1369	5.09475	Intron (ENSDART00000130513/ENSDARG00000018257; intron 4 of 21)	20	36730049	36791717	61669	1	ENSDARG00000018257	ENSDART00000045948	ncoa1	down
20	38110481	38110685	205	*	05macs2_bdgdiff/nap1l4_wt_vs_aa_cond1_1370	6.02732	Intron (ENSDART00000032161/ENSDARG00000023448; intron 13 of 14)	20	38113797	38119890	6094	1	ENSDARG00000023448	ENSDART00000152854	galnt14	down
20	38925433	38925637	205	*	05macs2_bdgdiff/nap1l4_wt_vs_aa_cond1_1371	6.48418	Intron (ENSDART00000047362/ENSDARG00000029587; intron 1 of 5)	20	38892235	38917372	25138	2	ENSDARG00000114418	ENSDART00000185521	-	down
20	39251264	39251481	218	*	05macs2_bdgdiff/nap1l4_wt_vs_aa_cond1_1372	4.21525	Promoter (<=1kb)	20	39250673	39255036	4364	1	ENSDARG00000002877	ENSDART00000153003	reps1	down
20	40325814	40326014	201	*	05macs2_bdgdiff/nap1l4_wt_vs_aa_cond1_1373	3.95245	Distal Intergenic	20	40269891	40319890	50000	2	ENSDARG00000053122	ENSDART00000075112	clvs2	down
20	42746401	42746602	202	*	05macs2_bdgdiff/nap1l4_wt_vs_aa_cond1_1374	8.81084	Distal Intergenic	20	42748295	42750271	1977	2	ENSDARG00000077853	ENSDART00000132208	ttll2	down
20	42781828	42782124	297	*	05macs2_bdgdiff/nap1l4_wt_vs_aa_cond1_1375	8.26182	Promoter (1-2kb)	20	42780162	42784255	4094	1	ENSDARG00000073913	ENSDART00000127069	pimr213	down
20	43808578	43808807	230	*	05macs2_bdgdiff/nap1l4_wt_vs_aa_cond1_1376	4.66153	Promoter (2-3kb)	20	43794635	43811023	16389	2	ENSDARG00000026630	ENSDART00000153134	mark3b	down
20	45301025	45301226	202	*	05macs2_bdgdiff/nap1l4_wt_vs_aa_cond1_1377	7.97004	Distal Intergenic	20	45404656	45423498	18843	2	ENSDARG00000068179	ENSDART00000098424	-	down
20	45975836	45976247	412	*	05macs2_bdgdiff/nap1l4_wt_vs_aa_cond1_1378	12.9569	Intron (ENSDART00000153316/ENSDARG00000096676; intron 1 of 5)	20	45961928	45983338	21411	2	ENSDARG00000096676	ENSDART00000153228	linc.3982	down
20	46618022	46618241	220	*	05macs2_bdgdiff/nap1l4_wt_vs_aa_cond1_1379	6.42916	Promoter (2-3kb)	20	46620374	46646556	26183	1	ENSDARG00000011818	ENSDART00000005548	batf	down
20	46731319	46731544	226	*	05macs2_bdgdiff/nap1l4_wt_vs_aa_cond1_1380	6.20397	3' UTR	20	46736682	46738314	1633	2	ENSDARG00000093354	ENSDART00000152882	-	down
20	47084851	47085475	625	*	05macs2_bdgdiff/nap1l4_wt_vs_aa_cond1_1381	27.2786	Distal Intergenic	20	47077979	47078093	115	2	ENSDARG00000111291	ENSDART00000192841	-	down
20	47121035	47121235	201	*	05macs2_bdgdiff/nap1l4_wt_vs_aa_cond1_1382	4.39854	Intron (ENSDART00000153409/ENSDARG00000096745; intron 2 of 2)	20	47120504	47125583	5080	2	ENSDARG00000096745	ENSDART00000153409	-	down
20	47376022	47376262	241	*	05macs2_bdgdiff/nap1l4_wt_vs_aa_cond1_1383	5.61766	Distal Intergenic	20	47290004	47348161	58158	2	ENSDARG00000077694	ENSDART00000164484	dtnba	down
20	47531526	47531866	341	*	05macs2_bdgdiff/nap1l4_wt_vs_aa_cond1_1384	7.42969	Exon (ENSDART00000113412/ENSDARG00000052511; exon 3 of 3)	20	47549572	47550577	1006	2	ENSDARG00000116759	ENSDART00000187361	-	down
20	47631446	47631687	242	*	05macs2_bdgdiff/nap1l4_wt_vs_aa_cond1_1385	3.48351	Distal Intergenic	20	47686629	47704973	18345	2	ENSDARG00000012667	ENSDART00000174808	tfap2b	down
20	48427557	48427905	349	*	05macs2_bdgdiff/nap1l4_wt_vs_aa_cond1_1386	4.79063	Intron (ENSDART00000159983/ENSDARG00000099804; intron 1 of 4)	20	48413712	48447840	34129	1	ENSDARG00000099804	ENSDART00000159983	LOC100002633	down
20	48531122	48531434	313	*	05macs2_bdgdiff/nap1l4_wt_vs_aa_cond1_1387	5.13355	Distal Intergenic	20	48543492	48545232	1741	1	ENSDARG00000106343	ENSDART00000175480	-	down
20	49648509	49648739	231	*	05macs2_bdgdiff/nap1l4_wt_vs_aa_cond1_1388	5.8914	Promoter (1-2kb)	20	49615197	49650293	35097	2	ENSDARG00000019601	ENSDART00000151239	col12a1b	down
20	49648953	49649189	237	*	05macs2_bdgdiff/nap1l4_wt_vs_aa_cond1_1389	5.96177	Promoter (1-2kb)	20	49615197	49650293	35097	2	ENSDARG00000019601	ENSDART00000151239	col12a1b	down
20	49649672	49649896	225	*	05macs2_bdgdiff/nap1l4_wt_vs_aa_cond1_1390	6.26667	Promoter (<=1kb)	20	49615197	49650293	35097	2	ENSDARG00000019601	ENSDART00000151239	col12a1b	down
20	49788297	49788508	212	*	05macs2_bdgdiff/nap1l4_wt_vs_aa_cond1_1391	3.92426	Promoter (<=1kb)	20	49787584	49804597	17014	1	ENSDARG00000109287	ENSDART00000191671	hmbox1b	down
20	50482412	50482719	308	*	05macs2_bdgdiff/nap1l4_wt_vs_aa_cond1_1392	4.31136	Distal Intergenic	20	50361059	50361175	117	2	ENSDARG00000107936	ENSDART00000177210	-	down
20	51347886	51348198	313	*	05macs2_bdgdiff/nap1l4_wt_vs_aa_cond1_1393	28.0876	Intron (ENSDART00000151690/ENSDARG00000077387; intron 4 of 4)	20	51342164	51342733	570	2	ENSDARG00000096723	ENSDART00000153076	-	down
20	51519274	51519937	664	*	05macs2_bdgdiff/nap1l4_wt_vs_aa_cond1_1394	6.88635	Intron (ENSDART00000065231/ENSDARG00000044417; intron 3 of 8)	20	51516202	51516318	117	1	ENSDARG00000109150	ENSDART00000176911	-	down
20	51774257	51774709	453	*	05macs2_bdgdiff/nap1l4_wt_vs_aa_cond1_1395	10.0987	Intron (ENSDART00000060505/ENSDARG00000008184; intron 25 of 28)	20	51748497	51749168	672	2	ENSDARG00000094846	ENSDART00000134496	si:ch211-14a11.5	down
20	52226884	52227224	341	*	05macs2_bdgdiff/nap1l4_wt_vs_aa_cond1_1396	5.54593	Intron (ENSDART00000157311/ENSDARG00000097674; intron 1 of 1)	20	52195892	52199311	3420	2	ENSDARG00000009134	ENSDART00000143668	hlx1	down
20	53624337	53624616	280	*	05macs2_bdgdiff/nap1l4_wt_vs_aa_cond1_1397	4.40579	Promoter (<=1kb)	20	53600638	53624645	24008	2	ENSDARG00000057352	ENSDART00000083427	slc25a29	down
20	53803925	53804398	474	*	05macs2_bdgdiff/nap1l4_wt_vs_aa_cond1_1398	4.65254	Promoter (1-2kb)	20	53802521	53810638	8118	1	ENSDARG00000095767	ENSDART00000131982	dio3b	down
20	54295681	54295883	203	*	05macs2_bdgdiff/nap1l4_wt_vs_aa_cond1_1399	4.25263	Promoter (<=1kb)	20	54295213	54297047	1835	1	ENSDARG00000090237	ENSDART00000074085	zp2.3	down
20	54583691	54583928	238	*	05macs2_bdgdiff/nap1l4_wt_vs_aa_cond1_1400	4.02362	Distal Intergenic	20	54525404	54564018	38615	2	ENSDARG00000068912	ENSDART00000099832	zgc:153012	down
20	54584165	54585194	1030	*	05macs2_bdgdiff/nap1l4_wt_vs_aa_cond1_1401	6.48605	Distal Intergenic	20	54525404	54564018	38615	2	ENSDARG00000068912	ENSDART00000099832	zgc:153012	down
20	54689391	54689750	360	*	05macs2_bdgdiff/nap1l4_wt_vs_aa_cond1_1402	9.72358	Intron (ENSDART00000162535/ENSDARG00000030154; intron 1 of 7)	20	54685143	54740958	55816	1	ENSDARG00000030154	ENSDART00000162535	pak5	down
20	54839255	54839502	248	*	05macs2_bdgdiff/nap1l4_wt_vs_aa_cond1_1403	8.89259	Intron (ENSDART00000184817/ENSDARG00000116804; intron 3 of 5)	20	54829098	54869006	39909	2	ENSDARG00000116804	ENSDART00000184817	-	down
20	54903751	54904099	349	*	05macs2_bdgdiff/nap1l4_wt_vs_aa_cond1_1404	6.56542	Intron (ENSDART00000151522/ENSDARG00000096258; intron 4 of 4)	20	54874121	54924593	50473	2	ENSDARG00000096258	ENSDART00000151522	-	down
20	55166066	55167608	1543	*	05macs2_bdgdiff/nap1l4_wt_vs_aa_cond1_1405	16.2978	Promoter (2-3kb)	20	55169000	55169889	890	2	ENSDARG00000096403	ENSDART00000151198	-	down
20	55167771	55168891	1121	*	05macs2_bdgdiff/nap1l4_wt_vs_aa_cond1_1406	26.2262	Promoter (<=1kb)	20	55169000	55169889	890	2	ENSDARG00000096403	ENSDART00000151198	-	down
20	55196162	55196738	577	*	05macs2_bdgdiff/nap1l4_wt_vs_aa_cond1_1407	6.6068	Distal Intergenic	20	55169000	55169889	890	2	ENSDARG00000096403	ENSDART00000151198	-	down
21	27479	27858	380	*	05macs2_bdgdiff/nap1l4_wt_vs_aa_cond1_1408	6.47624	Intron (ENSDART00000181230/ENSDARG00000114796; intron 2 of 8)	21	15781	36948	21168	2	ENSDARG00000114796	ENSDART00000181230	-	down
21	193182	193414	233	*	05macs2_bdgdiff/nap1l4_wt_vs_aa_cond1_1409	8.51991	Distal Intergenic	21	198269	202014	3746	1	ENSDARG00000075301	ENSDART00000193485	gsdf	down
21	193755	194047	293	*	05macs2_bdgdiff/nap1l4_wt_vs_aa_cond1_1410	10.013	Distal Intergenic	21	198269	202014	3746	1	ENSDARG00000075301	ENSDART00000193485	gsdf	down
21	225116	225353	238	*	05macs2_bdgdiff/nap1l4_wt_vs_aa_cond1_1411	5.88604	Promoter (<=1kb)	21	216440	226071	9632	2	ENSDARG00000103296	ENSDART00000160667	nup54	down
21	229835	230145	311	*	05macs2_bdgdiff/nap1l4_wt_vs_aa_cond1_1412	6.85876	Intron (ENSDART00000157684/ENSDARG00000098935; intron 1 of 9)	21	233271	243203	9933	1	ENSDARG00000101873	ENSDART00000171440	dtwd2	down
21	238612	238921	310	*	05macs2_bdgdiff/nap1l4_wt_vs_aa_cond1_1413	4.76368	Exon (ENSDART00000171440/ENSDARG00000101873; exon 4 of 6)	21	226351	233282	6932	2	ENSDARG00000098935	ENSDART00000157684	bxdc2	down
21	246733	247020	288	*	05macs2_bdgdiff/nap1l4_wt_vs_aa_cond1_1414	12.5895	Promoter (1-2kb)	21	245580	247998	2419	1	ENSDARG00000102477	ENSDART00000169451	stard4	down
21	257438	257943	506	*	05macs2_bdgdiff/nap1l4_wt_vs_aa_cond1_1415	4.29854	Exon (ENSDART00000169026/ENSDARG00000104808; exon 4 of 25)	21	261450	262466	1017	1	ENSDARG00000104808	ENSDART00000159883	jak2a	down
21	379413	379774	362	*	05macs2_bdgdiff/nap1l4_wt_vs_aa_cond1_1416	13.7048	Promoter (2-3kb)	21	382400	410449	28050	1	ENSDARG00000021550	ENSDART00000190785	rad23b	down
21	427300	427616	317	*	05macs2_bdgdiff/nap1l4_wt_vs_aa_cond1_1417	4.1242	Intron (ENSDART00000110297/ENSDARG00000079922; intron 2 of 3)	21	419801	435466	15666	2	ENSDARG00000079922	ENSDART00000110297	klf4	down
21	528449	529038	590	*	05macs2_bdgdiff/nap1l4_wt_vs_aa_cond1_1418	7.60108	Exon (ENSDART00000168054/ENSDARG00000098859; exon 8 of 16)	21	520479	536970	16492	1	ENSDARG00000098859	ENSDART00000168054	nop14	down
21	555397	555601	205	*	05macs2_bdgdiff/nap1l4_wt_vs_aa_cond1_1419	5.77293	Distal Intergenic	21	547098	551014	3917	2	ENSDARG00000068589	ENSDART00000099252	LOC572200	down
21	1033420	1033622	203	*	05macs2_bdgdiff/nap1l4_wt_vs_aa_cond1_1420	7.78908	Distal Intergenic	21	1007486	1012269	4784	2	ENSDARG00000102894	ENSDART00000159835	-	down
21	1082188	1082558	371	*	05macs2_bdgdiff/nap1l4_wt_vs_aa_cond1_1421	4.41968	Distal Intergenic	21	1119046	1127853	8808	1	ENSDARG00000110653	ENSDART00000184678	-	down
21	1132857	1133197	341	*	05macs2_bdgdiff/nap1l4_wt_vs_aa_cond1_1422	15.6898	Distal Intergenic	21	1143141	1144128	988	1	ENSDARG00000113371	ENSDART00000178294	-	down
21	1168035	1168262	228	*	05macs2_bdgdiff/nap1l4_wt_vs_aa_cond1_1423	4.29916	Distal Intergenic	21	1143141	1144128	988	1	ENSDARG00000113371	ENSDART00000178294	-	down
21	1510796	1511149	354	*	05macs2_bdgdiff/nap1l4_wt_vs_aa_cond1_1424	17.369	Distal Intergenic	21	1568044	1576195	8152	1	ENSDARG00000087762	ENSDART00000193570	rab27b	down
21	1600694	1600918	225	*	05macs2_bdgdiff/nap1l4_wt_vs_aa_cond1_1425	7.27288	Intron (ENSDART00000150961/ENSDARG00000015153; intron 13 of 15)	21	1595170	1595286	117	1	ENSDARG00000084858	ENSDART00000120258	-	down
21	1646644	1646911	268	*	05macs2_bdgdiff/nap1l4_wt_vs_aa_cond1_1426	3.70308	Promoter (1-2kb)	21	1647990	1670264	22275	1	ENSDARG00000003462	ENSDART00000148540	fech	down
21	2406604	2406926	323	*	05macs2_bdgdiff/nap1l4_wt_vs_aa_cond1_1427	6.56015	Intron (ENSDART00000171179/ENSDARG00000100899; intron 4 of 7)	21	2395224	2415808	20585	2	ENSDARG00000100899	ENSDART00000171179	si:ch211-241b2.5	down
21	2682746	2682982	237	*	05macs2_bdgdiff/nap1l4_wt_vs_aa_cond1_1428	3.43881	Distal Intergenic	21	2706531	2707768	1238	2	ENSDARG00000098688	ENSDART00000165384	-	down
21	3314527	3314812	286	*	05macs2_bdgdiff/nap1l4_wt_vs_aa_cond1_1429	16.3249	Exon (ENSDART00000127740/ENSDARG00000090617; exon 11 of 13)	21	3244146	3341974	97829	1	ENSDARG00000090617	ENSDART00000127740	ctif	down
21	3341823	3342053	231	*	05macs2_bdgdiff/nap1l4_wt_vs_aa_cond1_1430	3.58342	Exon (ENSDART00000127740/ENSDARG00000090617; exon 13 of 13)	21	3421772	3422635	864	2	ENSDARG00000016858	ENSDART00000150975	smad7	down
21	3377472	3377718	247	*	05macs2_bdgdiff/nap1l4_wt_vs_aa_cond1_1431	4.23327	Distal Intergenic	21	3421772	3422635	864	2	ENSDARG00000016858	ENSDART00000150975	smad7	down
21	3647167	3647386	220	*	05macs2_bdgdiff/nap1l4_wt_vs_aa_cond1_1432	4.26477	Intron (ENSDART00000137844/ENSDARG00000060980; intron 13 of 27)	21	3619083	3672343	53261	2	ENSDARG00000060980	ENSDART00000086492	atp8b1	down
21	4870290	4871003	714	*	05macs2_bdgdiff/nap1l4_wt_vs_aa_cond1_1433	17.2638	Distal Intergenic	21	4848809	4849056	248	2	ENSDARG00000103554	ENSDART00000151019	notch1a	down
21	4913312	4913767	456	*	05macs2_bdgdiff/nap1l4_wt_vs_aa_cond1_1434	6.68936	Intron (ENSDART00000150936/ENSDARG00000079484; intron 4 of 25)	21	4875473	4918735	43263	2	ENSDARG00000079484	ENSDART00000150936	kcnt1a	down
21	5170884	5171232	349	*	05macs2_bdgdiff/nap1l4_wt_vs_aa_cond1_1435	8.88118	Promoter (1-2kb)	21	5169154	5174054	4901	1	ENSDARG00000004187	ENSDART00000102559	zgc:122979	down
21	5662862	5663257	396	*	05macs2_bdgdiff/nap1l4_wt_vs_aa_cond1_1436	8.0734	Intron (ENSDART00000168158/ENSDARG00000102180; intron 1 of 1)	21	5636008	5781802	145795	1	ENSDARG00000102180	ENSDART00000158385	-	down
21	6380702	6380994	293	*	05macs2_bdgdiff/nap1l4_wt_vs_aa_cond1_1437	5.31892	Distal Intergenic	21	6392909	6393036	128	1	ENSDARG00000080562	ENSDART00000117190	-	down
21	7197142	7197343	202	*	05macs2_bdgdiff/nap1l4_wt_vs_aa_cond1_1438	7.16959	Intron (ENSDART00000172174/ENSDARG00000101139; intron 1 of 5)	21	7188943	7223168	34226	1	ENSDARG00000101139	ENSDART00000172174	agpat2	down
21	7485717	7485938	222	*	05macs2_bdgdiff/nap1l4_wt_vs_aa_cond1_1439	10.0396	Distal Intergenic	21	7446598	7446715	118	1	ENSDARG00000083857	ENSDART00000119257	-	down
21	7537994	7538202	209	*	05macs2_bdgdiff/nap1l4_wt_vs_aa_cond1_1440	4.80326	Distal Intergenic	21	7545062	7570765	25704	1	ENSDARG00000016754	ENSDART00000023997	tbca	down
21	7658174	7658421	248	*	05macs2_bdgdiff/nap1l4_wt_vs_aa_cond1_1441	6.04977	Intron (ENSDART00000134519/ENSDARG00000063706; intron 10 of 17)	21	7642403	7687544	45142	2	ENSDARG00000063706	ENSDART00000134519	pde8b	down
21	8269103	8269345	243	*	05macs2_bdgdiff/nap1l4_wt_vs_aa_cond1_1442	4.34632	Distal Intergenic	21	8276989	8317588	40600	1	ENSDARG00000023362	ENSDART00000028265	nr5a1b	down
21	9802546	9802783	238	*	05macs2_bdgdiff/nap1l4_wt_vs_aa_cond1_1443	6.93132	Intron (ENSDART00000172124/ENSDARG00000100973; intron 2 of 8)	21	9749779	9782540	32762	2	ENSDARG00000100973	ENSDART00000167122	arhgap24	down
21	12294023	12294338	316	*	05macs2_bdgdiff/nap1l4_wt_vs_aa_cond1_1444	4.52534	Distal Intergenic	21	12271978	12272543	566	2	ENSDARG00000070045	ENSDART00000151297	celf4	down
21	12745709	12745991	283	*	05macs2_bdgdiff/nap1l4_wt_vs_aa_cond1_1445	11.1998	Exon (ENSDART00000179724/ENSDARG00000113932; exon 5 of 5)	21	12745431	12749501	4071	2	ENSDARG00000113932	ENSDART00000179724	LOC110438225	down
21	12916349	12916871	523	*	05macs2_bdgdiff/nap1l4_wt_vs_aa_cond1_1446	13.1526	Distal Intergenic	21	12962722	12962838	117	1	ENSDARG00000114627	ENSDART00000190591	-	down
21	13578400	13578611	212	*	05macs2_bdgdiff/nap1l4_wt_vs_aa_cond1_1447	5.00677	Promoter (1-2kb)	21	13577227	13581994	4768	1	ENSDARG00000093863	ENSDART00000146283	si:dkey-248f6.3	down
21	13905476	13905685	210	*	05macs2_bdgdiff/nap1l4_wt_vs_aa_cond1_1448	6.93168	Intron (ENSDART00000015629/ENSDARG00000001994; intron 13 of 18)	21	13908858	13920051	11194	1	ENSDARG00000001994	ENSDART00000148199	stxbp1a	down
21	15043759	15044006	248	*	05macs2_bdgdiff/nap1l4_wt_vs_aa_cond1_1449	4.77665	Promoter (2-3kb)	21	14892050	15046065	154016	2	ENSDARG00000078915	ENSDART00000178507	mmp17a	down
21	18372731	18372942	212	*	05macs2_bdgdiff/nap1l4_wt_vs_aa_cond1_1450	5.22947	Exon (ENSDART00000166359/ENSDARG00000104101; exon 10 of 18)	21	18353703	18385175	31473	1	ENSDARG00000104101	ENSDART00000181396	rimbp2a	down
21	18784698	18784900	203	*	05macs2_bdgdiff/nap1l4_wt_vs_aa_cond1_1451	12.9871	Intron (ENSDART00000156333/ENSDARG00000074863; intron 1 of 8)	21	18597927	18824434	226508	2	ENSDARG00000074863	ENSDART00000156333	si:dkey-112m2.1	down
21	19104254	19104467	214	*	05macs2_bdgdiff/nap1l4_wt_vs_aa_cond1_1452	6.50165	Intron (ENSDART00000145654/ENSDARG00000092282; intron 2 of 2)	21	19077256	19135513	58258	1	ENSDARG00000092282	ENSDART00000145654	-	down
21	21472504	21472777	274	*	05macs2_bdgdiff/nap1l4_wt_vs_aa_cond1_1453	5.80459	Exon (ENSDART00000147593/ENSDARG00000006604; exon 3 of 7)	21	21448996	21465111	16116	2	ENSDARG00000006604	ENSDART00000141487	nectin3b	down
21	22087639	22087937	299	*	05macs2_bdgdiff/nap1l4_wt_vs_aa_cond1_1454	4.68393	Distal Intergenic	21	22106686	22109813	3128	2	ENSDARG00000062056	ENSDART00000147930	elmod1	down
21	22957533	22957797	265	*	05macs2_bdgdiff/nap1l4_wt_vs_aa_cond1_1455	4.87091	Distal Intergenic	21	22917221	22951646	34426	2	ENSDARG00000059774	ENSDART00000180129	dub	down
21	23548735	23548951	217	*	05macs2_bdgdiff/nap1l4_wt_vs_aa_cond1_1456	3.73661	Intron (ENSDART00000017229/ENSDARG00000056181; intron 1 of 17)	21	23466999	23503032	36034	2	ENSDARG00000056181	ENSDART00000101117	ncam1a	down
21	23794059	23794264	206	*	05macs2_bdgdiff/nap1l4_wt_vs_aa_cond1_1457	5.84297	Distal Intergenic	21	23552023	23746947	194925	2	ENSDARG00000056181	ENSDART00000132570	ncam1a	down
21	25299705	25299959	255	*	05macs2_bdgdiff/nap1l4_wt_vs_aa_cond1_1458	4.3969	Distal Intergenic	21	25275696	25295087	19392	2	ENSDARG00000044655	ENSDART00000147860	st14b	down
21	25839719	25840177	459	*	05macs2_bdgdiff/nap1l4_wt_vs_aa_cond1_1459	5.36639	Distal Intergenic	21	25802190	25819707	17518	1	ENSDARG00000025567	ENSDART00000128987	nf2b	down
21	25841850	25842488	639	*	05macs2_bdgdiff/nap1l4_wt_vs_aa_cond1_1460	7.82568	Distal Intergenic	21	25802190	25819707	17518	1	ENSDARG00000025567	ENSDART00000128987	nf2b	down
21	25842972	25843275	304	*	05macs2_bdgdiff/nap1l4_wt_vs_aa_cond1_1461	4.68389	Distal Intergenic	21	25802190	25819707	17518	1	ENSDARG00000025567	ENSDART00000128987	nf2b	down
21	25844291	25844525	235	*	05macs2_bdgdiff/nap1l4_wt_vs_aa_cond1_1462	4.56137	Distal Intergenic	21	25802190	25819707	17518	1	ENSDARG00000025567	ENSDART00000128987	nf2b	down
21	25852026	25852327	302	*	05macs2_bdgdiff/nap1l4_wt_vs_aa_cond1_1463	16.4508	Distal Intergenic	21	25802190	25819707	17518	1	ENSDARG00000025567	ENSDART00000128987	nf2b	down
21	25852809	25853119	311	*	05macs2_bdgdiff/nap1l4_wt_vs_aa_cond1_1464	5.98511	Distal Intergenic	21	25802190	25819707	17518	1	ENSDARG00000025567	ENSDART00000128987	nf2b	down
21	25856253	25856692	440	*	05macs2_bdgdiff/nap1l4_wt_vs_aa_cond1_1465	19.1368	Distal Intergenic	21	25802190	25819707	17518	1	ENSDARG00000025567	ENSDART00000128987	nf2b	down
21	25857734	25857966	233	*	05macs2_bdgdiff/nap1l4_wt_vs_aa_cond1_1466	7.50306	Distal Intergenic	21	25802190	25819707	17518	1	ENSDARG00000025567	ENSDART00000128987	nf2b	down
21	25860083	25860649	567	*	05macs2_bdgdiff/nap1l4_wt_vs_aa_cond1_1467	6.62035	Distal Intergenic	21	25802190	25819707	17518	1	ENSDARG00000025567	ENSDART00000128987	nf2b	down
21	25861091	25861643	553	*	05macs2_bdgdiff/nap1l4_wt_vs_aa_cond1_1468	4.46127	Distal Intergenic	21	25802190	25819707	17518	1	ENSDARG00000025567	ENSDART00000128987	nf2b	down
21	25864812	25865692	881	*	05macs2_bdgdiff/nap1l4_wt_vs_aa_cond1_1469	11.785	Distal Intergenic	21	25802190	25819707	17518	1	ENSDARG00000025567	ENSDART00000128987	nf2b	down
21	25866652	25866865	214	*	05macs2_bdgdiff/nap1l4_wt_vs_aa_cond1_1470	4.02224	Distal Intergenic	21	25802190	25819707	17518	1	ENSDARG00000025567	ENSDART00000128987	nf2b	down
21	27542381	27542736	356	*	05macs2_bdgdiff/nap1l4_wt_vs_aa_cond1_1471	8.62607	Intron (ENSDART00000065420/ENSDARG00000044556; intron 12 of 23)	21	27558381	27570216	11836	1	ENSDARG00000021241	ENSDART00000024287	zgc:165604	down
21	28859850	28860126	277	*	05macs2_bdgdiff/nap1l4_wt_vs_aa_cond1_1472	5.2068	Distal Intergenic	21	28864448	28901095	36648	2	ENSDARG00000078865	ENSDART00000180820	cxxc5a	down
21	28900636	28900887	252	*	05macs2_bdgdiff/nap1l4_wt_vs_aa_cond1_1473	5.43955	Promoter (<=1kb)	21	28864448	28901095	36648	2	ENSDARG00000078865	ENSDART00000180820	cxxc5a	down
21	29300926	29301361	436	*	05macs2_bdgdiff/nap1l4_wt_vs_aa_cond1_1474	19.4993	Distal Intergenic	21	29294748	29295713	966	2	ENSDARG00000098587	ENSDART00000170081	LOC101885013	down
21	29592306	29592621	316	*	05macs2_bdgdiff/nap1l4_wt_vs_aa_cond1_1475	8.37998	Distal Intergenic	21	29606327	29606450	124	1	ENSDARG00000115841	ENSDART00000180536	-	down
21	29679766	29680006	241	*	05macs2_bdgdiff/nap1l4_wt_vs_aa_cond1_1476	35.3453	Distal Intergenic	21	29687798	29689141	1344	2	ENSDARG00000069362	ENSDART00000100876	LOC110437789	down
21	30381372	30381759	388	*	05macs2_bdgdiff/nap1l4_wt_vs_aa_cond1_1477	47.2174	Distal Intergenic	21	30355767	30361679	5913	1	ENSDARG00000116832	ENSDART00000189948	-	down
21	30400358	30400691	334	*	05macs2_bdgdiff/nap1l4_wt_vs_aa_cond1_1478	4.4966	Distal Intergenic	21	30402222	30408691	6470	2	ENSDARG00000069422	ENSDART00000138384	nhp2	down
21	31094129	31094335	207	*	05macs2_bdgdiff/nap1l4_wt_vs_aa_cond1_1479	4.44662	Intron (ENSDART00000111571/ENSDARG00000074222; intron 1 of 22)	21	31020299	31143903	123605	2	ENSDARG00000074222	ENSDART00000111571	rap1gap2b	down
21	33658902	33659129	228	*	05macs2_bdgdiff/nap1l4_wt_vs_aa_cond1_1480	9.35695	Distal Intergenic	21	33637555	33645997	8443	1	ENSDARG00000093099	ENSDART00000140630	-	down
21	33691124	33691372	249	*	05macs2_bdgdiff/nap1l4_wt_vs_aa_cond1_1481	3.5027	Distal Intergenic	21	33637555	33645997	8443	1	ENSDARG00000093099	ENSDART00000140630	-	down
21	33718043	33718258	216	*	05macs2_bdgdiff/nap1l4_wt_vs_aa_cond1_1482	4.02839	Distal Intergenic	21	33756110	33765245	9136	1	ENSDARG00000091943	ENSDART00000148109	-	down
21	33835787	33835993	207	*	05macs2_bdgdiff/nap1l4_wt_vs_aa_cond1_1483	5.87194	Intron (ENSDART00000136729/ENSDARG00000069196; intron 4 of 9)	21	33724979	33851877	126899	2	ENSDARG00000069196	ENSDART00000136729	ebf1b	down
21	35624015	35624290	276	*	05macs2_bdgdiff/nap1l4_wt_vs_aa_cond1_1484	3.78146	Distal Intergenic	21	35382575	35534401	151827	2	ENSDARG00000074819	ENSDART00000112308	si:dkeyp-23e4.3	down
21	36597639	36597863	225	*	05macs2_bdgdiff/nap1l4_wt_vs_aa_cond1_1485	4.22558	Intron (ENSDART00000183924/ENSDARG00000117130; intron 3 of 3)	21	36581384	36601799	20416	1	ENSDARG00000117130	ENSDART00000183924	arl10	down
21	37564051	37564288	238	*	05macs2_bdgdiff/nap1l4_wt_vs_aa_cond1_1486	5.30237	Distal Intergenic	21	37595791	37597916	2126	2	ENSDARG00000117731	ENSDART00000194289	-	down
21	37920298	37920586	289	*	05macs2_bdgdiff/nap1l4_wt_vs_aa_cond1_1487	7.9249	Intron (ENSDART00000177664/ENSDARG00000108937; intron 3 of 5)	21	37915193	37933833	18641	2	ENSDARG00000108937	ENSDART00000177664	LOC100000713	down
21	38153761	38153961	201	*	05macs2_bdgdiff/nap1l4_wt_vs_aa_cond1_1488	5.54272	Promoter (<=1kb)	21	38128877	38153824	24948	2	ENSDARG00000018757	ENSDART00000151226	klf5l	down
21	41562399	41562888	490	*	05macs2_bdgdiff/nap1l4_wt_vs_aa_cond1_1489	6.82469	Intron (ENSDART00000164125/ENSDARG00000105114; intron 7 of 8)	21	41535954	41545995	10042	2	ENSDARG00000104280	ENSDART00000169977	bnip1b	down
21	41796894	41797105	212	*	05macs2_bdgdiff/nap1l4_wt_vs_aa_cond1_1490	4.05988	Intron (ENSDART00000046076/ENSDARG00000030665; intron 11 of 19)	21	41782307	41818359	36053	2	ENSDARG00000030665	ENSDART00000046076	tcerg1b	down
21	42610477	42610688	212	*	05macs2_bdgdiff/nap1l4_wt_vs_aa_cond1_1491	5.71966	Distal Intergenic	21	42667915	42668034	120	1	ENSDARG00000084687	ENSDART00000120087	-	down
21	42752562	42752769	208	*	05macs2_bdgdiff/nap1l4_wt_vs_aa_cond1_1492	9.92595	Intron (ENSDART00000166936/ENSDARG00000103251; intron 4 of 13)	21	42776524	42777144	621	1	ENSDARG00000103251	ENSDART00000160502	sh3pxd2b	down
21	43466978	43467263	286	*	05macs2_bdgdiff/nap1l4_wt_vs_aa_cond1_1493	4.2135	Exon (ENSDART00000065104/ENSDARG00000044327; exon 5 of 7)	21	43469329	43474000	4672	2	ENSDARG00000044327	ENSDART00000151318	tmem185	down
21	43631618	43632285	668	*	05macs2_bdgdiff/nap1l4_wt_vs_aa_cond1_1494	5.49855	Exon (ENSDART00000151778/ENSDARG00000090870; exon 7 of 7)	21	43634892	43636595	1704	2	ENSDARG00000090870	ENSDART00000151115	si:ch1073-263o8.2	down
21	43729243	43729518	276	*	05macs2_bdgdiff/nap1l4_wt_vs_aa_cond1_1495	4.51085	Distal Intergenic	21	43713644	43713776	133	1	ENSDARG00000083826	ENSDART00000119226	-	down
21	43862820	43863117	298	*	05macs2_bdgdiff/nap1l4_wt_vs_aa_cond1_1496	6.04984	Intron (ENSDART00000142718/ENSDARG00000053624; intron 6 of 20)	21	43855680	43877428	21749	1	ENSDARG00000053624	ENSDART00000075675	csf1rb	down
21	43970596	43970836	241	*	05macs2_bdgdiff/nap1l4_wt_vs_aa_cond1_1497	4.23915	Distal Intergenic	21	43987153	44015291	28139	1	ENSDARG00000004161	ENSDART00000181266	ik	down
21	44791330	44791646	317	*	05macs2_bdgdiff/nap1l4_wt_vs_aa_cond1_1498	13.6288	Distal Intergenic	21	44773237	44784723	11487	1	ENSDARG00000060282	ENSDART00000084780	rnf121	down
21	44832506	44832748	243	*	05macs2_bdgdiff/nap1l4_wt_vs_aa_cond1_1499	7.15932	Distal Intergenic	21	44857293	44989335	132043	1	ENSDARG00000044319	ENSDART00000134365	fstl4	down
21	45050931	45051153	223	*	05macs2_bdgdiff/nap1l4_wt_vs_aa_cond1_1500	4.98412	Intron (ENSDART00000168217/ENSDARG00000044319; intron 10 of 16)	21	45052433	45073764	21332	2	ENSDARG00000010945	ENSDART00000181390	rapgef6	down
21	45478471	45478833	363	*	05macs2_bdgdiff/nap1l4_wt_vs_aa_cond1_1501	5.75421	Distal Intergenic	21	45465029	45470191	5163	1	ENSDARG00000117754	ENSDART00000194330	-	down
21	45485448	45485648	201	*	05macs2_bdgdiff/nap1l4_wt_vs_aa_cond1_1502	4.62575	Distal Intergenic	21	45496442	45499853	3412	1	ENSDARG00000105104	ENSDART00000164880	-	down
21	45610448	45610651	204	*	05macs2_bdgdiff/nap1l4_wt_vs_aa_cond1_1503	5.13362	Promoter (2-3kb)	21	45590391	45613564	23174	2	ENSDARG00000099648	ENSDART00000160324	-	down
22	27866	28236	371	*	05macs2_bdgdiff/nap1l4_wt_vs_aa_cond1_1504	4.77877	Distal Intergenic	22	22888	24275	1388	1	ENSDARG00000059367	ENSDART00000082471	-	down
22	84780	85334	555	*	05macs2_bdgdiff/nap1l4_wt_vs_aa_cond1_1505	7.11846	Promoter (2-3kb)	22	81799	89987	8189	1	ENSDARG00000102924	ENSDART00000163661	zgc:112334	down
22	161922	162128	207	*	05macs2_bdgdiff/nap1l4_wt_vs_aa_cond1_1506	4.22296	Promoter (<=1kb)	22	160577	161002	426	2	ENSDARG00000071558	ENSDART00000139720	fblim1	down
22	165558	165763	206	*	05macs2_bdgdiff/nap1l4_wt_vs_aa_cond1_1507	10.2478	Promoter (<=1kb)	22	158112	164944	6833	2	ENSDARG00000071558	ENSDART00000145379	fblim1	down
22	173360	174187	828	*	05macs2_bdgdiff/nap1l4_wt_vs_aa_cond1_1508	8.47818	Distal Intergenic	22	158112	164944	6833	2	ENSDARG00000071558	ENSDART00000145379	fblim1	down
22	178334	178684	351	*	05macs2_bdgdiff/nap1l4_wt_vs_aa_cond1_1509	6.56881	Distal Intergenic	22	187080	188102	1023	2	ENSDARG00000087401	ENSDART00000125391	slc25a34	down
22	329938	330242	305	*	05macs2_bdgdiff/nap1l4_wt_vs_aa_cond1_1510	3.70192	Distal Intergenic	22	336256	339623	3368	1	ENSDARG00000020298	ENSDART00000019155	btg2	down
22	443634	443837	204	*	05macs2_bdgdiff/nap1l4_wt_vs_aa_cond1_1511	4.41453	Exon (ENSDART00000082453/ENSDARG00000019726; exon 10 of 33)	22	438714	462204	23491	1	ENSDARG00000019726	ENSDART00000136491	celsr2	down
22	568192	568481	290	*	05macs2_bdgdiff/nap1l4_wt_vs_aa_cond1_1512	5.76234	Promoter (<=1kb)	22	567733	584610	16878	1	ENSDARG00000000229	ENSDART00000171036	usp49	down
22	1456760	1456990	231	*	05macs2_bdgdiff/nap1l4_wt_vs_aa_cond1_1513	8.98108	Distal Intergenic	22	1462177	1466567	4391	1	ENSDARG00000101542	ENSDART00000164685	si:dkeyp-53d3.5	down
22	1597999	1598233	235	*	05macs2_bdgdiff/nap1l4_wt_vs_aa_cond1_1514	8.91591	Intron (ENSDART00000159126/ENSDARG00000111614; intron 2 of 2)	22	1589407	1594151	4745	1	ENSDARG00000102099	ENSDART00000175704	-	down
22	2148449	2148663	215	*	05macs2_bdgdiff/nap1l4_wt_vs_aa_cond1_1515	4.94654	Distal Intergenic	22	2144320	2147665	3346	1	ENSDARG00000102053	ENSDART00000160192	LOC101884748	down
22	2353202	2353466	265	*	05macs2_bdgdiff/nap1l4_wt_vs_aa_cond1_1516	23.2231	Distal Intergenic	22	2357347	2361876	4530	1	ENSDARG00000095350	ENSDART00000131636	-	down
22	2759177	2759456	280	*	05macs2_bdgdiff/nap1l4_wt_vs_aa_cond1_1517	4.26817	Intron (ENSDART00000161580/ENSDARG00000114349; intron 1 of 1)	22	2751887	2758749	6863	1	ENSDARG00000101885	ENSDART00000133652	-	down
22	2951734	2952114	381	*	05macs2_bdgdiff/nap1l4_wt_vs_aa_cond1_1518	4.85144	Intron (ENSDART00000157620/ENSDARG00000022413; intron 6 of 9)	22	2949140	2959005	9866	2	ENSDARG00000022413	ENSDART00000040701	ing5a	down
22	3008302	3008756	455	*	05macs2_bdgdiff/nap1l4_wt_vs_aa_cond1_1519	6.96602	Intron (ENSDART00000063545/ENSDARG00000043288; intron 9 of 11)	22	3045495	3078347	32853	1	ENSDARG00000103139	ENSDART00000164061	LOC100334962	down
22	4448630	4448853	224	*	05macs2_bdgdiff/nap1l4_wt_vs_aa_cond1_1520	5.52427	Promoter (1-2kb)	22	4447431	4463488	16058	1	ENSDARG00000104771	ENSDART00000166768	timm44	down
22	5593650	5593868	219	*	05macs2_bdgdiff/nap1l4_wt_vs_aa_cond1_1521	6.93308	Distal Intergenic	22	5574952	5587976	13025	1	ENSDARG00000105118	ENSDART00000171774	zgc:171566	down
22	6050346	6050577	232	*	05macs2_bdgdiff/nap1l4_wt_vs_aa_cond1_1522	8.53291	Promoter (2-3kb)	22	6026595	6048054	21460	2	ENSDARG00000115511	ENSDART00000183239	LOC100331974	down
22	8059745	8059947	203	*	05macs2_bdgdiff/nap1l4_wt_vs_aa_cond1_1523	6.47552	Intron (ENSDART00000171432/ENSDARG00000099511; intron 1 of 4)	22	7971101	8074212	103112	2	ENSDARG00000099511	ENSDART00000171432	-	down
22	8692569	8692968	400	*	05macs2_bdgdiff/nap1l4_wt_vs_aa_cond1_1524	3.81882	Promoter (<=1kb)	22	8690263	8692305	2043	2	ENSDARG00000111190	ENSDART00000181602	-	down
22	11981506	11981706	201	*	05macs2_bdgdiff/nap1l4_wt_vs_aa_cond1_1525	7.72232	Intron (ENSDART00000105788/ENSDARG00000071506; intron 1 of 16)	22	11972786	12091448	118663	1	ENSDARG00000071506	ENSDART00000105788	mgat5	down
22	12546225	12546691	467	*	05macs2_bdgdiff/nap1l4_wt_vs_aa_cond1_1526	8.87543	Distal Intergenic	22	12557663	12558261	599	1	ENSDARG00000093016	ENSDART00000146791	-	down
22	13985080	13985631	552	*	05macs2_bdgdiff/nap1l4_wt_vs_aa_cond1_1527	6.73827	Distal Intergenic	22	13977772	13979393	1622	1	ENSDARG00000057606	ENSDART00000080313	arl4ca	down
22	14002765	14003150	386	*	05macs2_bdgdiff/nap1l4_wt_vs_aa_cond1_1528	4.84225	Distal Intergenic	22	14019604	14019722	119	2	ENSDARG00000081329	ENSDART00000117729	-	down
22	14321950	14322195	246	*	05macs2_bdgdiff/nap1l4_wt_vs_aa_cond1_1529	4.00457	Distal Intergenic	22	14304677	14309817	5141	2	ENSDARG00000105269	ENSDART00000171625	-	down
22	17853998	17854207	210	*	05macs2_bdgdiff/nap1l4_wt_vs_aa_cond1_1530	6.76797	Distal Intergenic	22	17838913	17844117	5205	2	ENSDARG00000099201	ENSDART00000159363	-	down
22	17855613	17855891	279	*	05macs2_bdgdiff/nap1l4_wt_vs_aa_cond1_1531	4.08489	Distal Intergenic	22	17838913	17844117	5205	2	ENSDARG00000099201	ENSDART00000159363	-	down
22	18704395	18704626	232	*	05macs2_bdgdiff/nap1l4_wt_vs_aa_cond1_1532	5.04171	Promoter (1-2kb)	22	18663099	18706045	42947	2	ENSDARG00000117360	ENSDART00000194729	-	down
22	18784113	18784687	575	*	05macs2_bdgdiff/nap1l4_wt_vs_aa_cond1_1533	7.12231	Promoter (2-3kb)	22	18786797	18813682	26886	1	ENSDARG00000071325	ENSDART00000141864	cbarpb	down
22	18784885	18785090	206	*	05macs2_bdgdiff/nap1l4_wt_vs_aa_cond1_1534	10.3128	Promoter (1-2kb)	22	18786797	18813682	26886	1	ENSDARG00000071325	ENSDART00000141864	cbarpb	down
22	21230498	21230905	408	*	05macs2_bdgdiff/nap1l4_wt_vs_aa_cond1_1535	8.53634	Distal Intergenic	22	21252790	21264881	12092	1	ENSDARG00000056530	ENSDART00000079046	cpamd8	down
22	22566430	22566643	214	*	05macs2_bdgdiff/nap1l4_wt_vs_aa_cond1_1536	4.9945	Promoter (<=1kb)	22	22566174	22588719	22546	1	ENSDARG00000089471	ENSDART00000148223	-	down
22	22636505	22636741	237	*	05macs2_bdgdiff/nap1l4_wt_vs_aa_cond1_1537	4.18929	Exon (ENSDART00000166794/ENSDARG00000100940; exon 7 of 7)	22	22566174	22588719	22546	1	ENSDARG00000089471	ENSDART00000148223	-	down
22	23270514	23270730	217	*	05macs2_bdgdiff/nap1l4_wt_vs_aa_cond1_1538	10.7443	Promoter (2-3kb)	22	23264622	23267893	3272	2	ENSDARG00000071439	ENSDART00000105613	si:dkey-121a9.3	down
22	23315885	23316168	284	*	05macs2_bdgdiff/nap1l4_wt_vs_aa_cond1_1539	7.47311	Distal Intergenic	22	23359369	23430865	71497	1	ENSDARG00000101868	ENSDART00000170886	-	down
22	23359538	23359743	206	*	05macs2_bdgdiff/nap1l4_wt_vs_aa_cond1_1540	6.62911	Promoter (<=1kb)	22	23359369	23430865	71497	1	ENSDARG00000101868	ENSDART00000170886	-	down
22	24518377	24518887	511	*	05macs2_bdgdiff/nap1l4_wt_vs_aa_cond1_1541	10.2705	Distal Intergenic	22	24491627	24500269	8643	1	ENSDARG00000101788	ENSDART00000165612	-	down
22	24519941	24520268	328	*	05macs2_bdgdiff/nap1l4_wt_vs_aa_cond1_1542	11.1201	Distal Intergenic	22	24491627	24500269	8643	1	ENSDARG00000101788	ENSDART00000165612	-	down
22	24520783	24521175	393	*	05macs2_bdgdiff/nap1l4_wt_vs_aa_cond1_1543	12.1729	Distal Intergenic	22	24491627	24500269	8643	1	ENSDARG00000101788	ENSDART00000165612	-	down
22	24521921	24522314	394	*	05macs2_bdgdiff/nap1l4_wt_vs_aa_cond1_1544	5.44266	Distal Intergenic	22	24491627	24500269	8643	1	ENSDARG00000101788	ENSDART00000165612	-	down
22	24523115	24523843	729	*	05macs2_bdgdiff/nap1l4_wt_vs_aa_cond1_1545	11.7941	Distal Intergenic	22	24491627	24500269	8643	1	ENSDARG00000101788	ENSDART00000165612	-	down
22	24525055	24525328	274	*	05macs2_bdgdiff/nap1l4_wt_vs_aa_cond1_1546	14.2015	Distal Intergenic	22	24491627	24500269	8643	1	ENSDARG00000101788	ENSDART00000165612	-	down
22	24528161	24529310	1150	*	05macs2_bdgdiff/nap1l4_wt_vs_aa_cond1_1547	10.3219	Distal Intergenic	22	24559947	24591645	31699	1	ENSDARG00000099757	ENSDART00000169847	wdr47b	down
22	27882920	27883499	580	*	05macs2_bdgdiff/nap1l4_wt_vs_aa_cond1_1548	6.65385	Distal Intergenic	22	27705390	27709692	4303	2	ENSDARG00000105175	ENSDART00000172458	-	down
22	27883820	27884038	219	*	05macs2_bdgdiff/nap1l4_wt_vs_aa_cond1_1549	4.54561	Distal Intergenic	22	27705390	27709692	4303	2	ENSDARG00000105175	ENSDART00000172458	-	down
22	28185531	28185842	312	*	05macs2_bdgdiff/nap1l4_wt_vs_aa_cond1_1550	21.1496	Distal Intergenic	22	28193836	28193951	116	1	ENSDARG00000106762	ENSDART00000175550	-	down
22	29015227	29015496	270	*	05macs2_bdgdiff/nap1l4_wt_vs_aa_cond1_1551	5.75998	Distal Intergenic	22	29009541	29010704	1164	1	ENSDARG00000114532	ENSDART00000169449	LOC792925	down
22	31447050	31447250	201	*	05macs2_bdgdiff/nap1l4_wt_vs_aa_cond1_1552	11.8701	Intron (ENSDART00000180016/ENSDARG00000027618; intron 20 of 23)	22	31493953	31517300	23348	2	ENSDARG00000098438	ENSDART00000164799	slc6a6b	down
22	31766923	31767342	420	*	05macs2_bdgdiff/nap1l4_wt_vs_aa_cond1_1553	6.27762	Distal Intergenic	22	31722434	31752937	30504	2	ENSDARG00000113244	ENSDART00000169611	-	down
22	31964557	31964972	416	*	05macs2_bdgdiff/nap1l4_wt_vs_aa_cond1_1554	5.34308	Intron (ENSDART00000159825/ENSDARG00000063180; intron 3 of 4)	22	31932950	31959602	26653	1	ENSDARG00000063180	ENSDART00000137157	dock3	down
22	32180575	32180853	279	*	05macs2_bdgdiff/nap1l4_wt_vs_aa_cond1_1555	5.80379	Intron (ENSDART00000092090/ENSDARG00000063180; intron 29 of 51)	22	32160403	32163427	3025	1	ENSDARG00000063180	ENSDART00000148499	dock3	down
22	33169594	33169903	310	*	05macs2_bdgdiff/nap1l4_wt_vs_aa_cond1_1556	4.69137	Intron (ENSDART00000126885/ENSDARG00000016153; intron 1 of 2)	22	33135253	33193083	57831	1	ENSDARG00000016153	ENSDART00000004504	dag1	down
22	33300684	33300956	273	*	05macs2_bdgdiff/nap1l4_wt_vs_aa_cond1_1557	5.3182	Distal Intergenic	22	33283923	33284040	118	2	ENSDARG00000086521	ENSDART00000124692	-	down
22	34785656	34785856	201	*	05macs2_bdgdiff/nap1l4_wt_vs_aa_cond1_1558	19.1024	Promoter (1-2kb)	22	34784075	34818128	34054	1	ENSDARG00000100908	ENSDART00000167538	lcor	down
22	35614239	35614608	370	*	05macs2_bdgdiff/nap1l4_wt_vs_aa_cond1_1559	7.78628	Intron (ENSDART00000194694/ENSDARG00000117410; intron 2 of 2)	22	35667473	35724375	56903	1	ENSDARG00000117410	ENSDART00000194234	-	down
22	36234776	36235019	244	*	05macs2_bdgdiff/nap1l4_wt_vs_aa_cond1_1560	4.62752	Distal Intergenic	22	36155966	36168478	12513	1	ENSDARG00000117579	ENSDART00000194977	-	down
22	36370012	36370212	201	*	05macs2_bdgdiff/nap1l4_wt_vs_aa_cond1_1561	6.06214	Distal Intergenic	22	36498980	36514923	15944	2	ENSDARG00000087525	ENSDART00000187018	mfsd8l1	down
22	36417598	36417921	324	*	05macs2_bdgdiff/nap1l4_wt_vs_aa_cond1_1562	5.39547	Distal Intergenic	22	36498980	36514923	15944	2	ENSDARG00000087525	ENSDART00000187018	mfsd8l1	down
22	37173656	37173871	216	*	05macs2_bdgdiff/nap1l4_wt_vs_aa_cond1_1563	9.04312	Distal Intergenic	22	37275954	37330117	54164	2	ENSDARG00000117324	ENSDART00000194635	-	down
22	37325477	37326051	575	*	05macs2_bdgdiff/nap1l4_wt_vs_aa_cond1_1564	4.89302	Intron (ENSDART00000194635/ENSDARG00000117324; intron 1 of 2)	22	37275954	37330117	54164	2	ENSDARG00000117324	ENSDART00000194635	-	down
22	37885880	37886212	333	*	05macs2_bdgdiff/nap1l4_wt_vs_aa_cond1_1565	3.70105	Promoter (2-3kb)	22	37888249	37900135	11887	1	ENSDARG00000053973	ENSDART00000076082	fetub	down
22	37913381	37913664	284	*	05macs2_bdgdiff/nap1l4_wt_vs_aa_cond1_1566	9.84965	Intron (ENSDART00000169327/ENSDARG00000023236; intron 5 of 10)	22	37902976	37952513	49538	1	ENSDARG00000023236	ENSDART00000169327	kcnh1b	down
22	37913804	37914019	216	*	05macs2_bdgdiff/nap1l4_wt_vs_aa_cond1_1567	7.6962	Intron (ENSDART00000169327/ENSDARG00000023236; intron 5 of 10)	22	37902976	37952513	49538	1	ENSDARG00000023236	ENSDART00000169327	kcnh1b	down
22	38101298	38101524	227	*	05macs2_bdgdiff/nap1l4_wt_vs_aa_cond1_1568	23.9505	Intron (ENSDART00000097533/ENSDARG00000067719; intron 2 of 5)	22	38127600	38137457	9858	2	ENSDARG00000040747	ENSDART00000147694	tm4sf4	down
22	38149312	38149561	250	*	05macs2_bdgdiff/nap1l4_wt_vs_aa_cond1_1569	5.0326	Distal Intergenic	22	38159823	38168571	8749	1	ENSDARG00000060668	ENSDART00000104527	tm4sf18	down
22	38172054	38172268	215	*	05macs2_bdgdiff/nap1l4_wt_vs_aa_cond1_1570	9.17845	Promoter (1-2kb)	22	38173960	38199988	26029	1	ENSDARG00000010312	ENSDART00000010537	cp	down
22	38530688	38530895	208	*	05macs2_bdgdiff/nap1l4_wt_vs_aa_cond1_1571	6.69377	Exon (ENSDART00000164609/ENSDARG00000098644; exon 21 of 24)	22	38530276	38543630	13355	2	ENSDARG00000098644	ENSDART00000172029	si:ch211-126j24.1	down
22	38963245	38963648	404	*	05macs2_bdgdiff/nap1l4_wt_vs_aa_cond1_1572	3.83638	Distal Intergenic	22	38968246	38989995	21750	1	ENSDARG00000013834	ENSDART00000149541	arhgef3	down
22	38971608	38971840	233	*	05macs2_bdgdiff/nap1l4_wt_vs_aa_cond1_1573	4.61424	Intron (ENSDART00000149541/ENSDARG00000013834; intron 1 of 7)	22	38968246	38989995	21750	1	ENSDARG00000013834	ENSDART00000149541	arhgef3	down
22	39129951	39130158	208	*	05macs2_bdgdiff/nap1l4_wt_vs_aa_cond1_1574	4.92356	Distal Intergenic	22	39096917	39104131	7215	1	ENSDARG00000002002	ENSDART00000153841	lmcd1	down
23	686240	686447	208	*	05macs2_bdgdiff/nap1l4_wt_vs_aa_cond1_1575	4.99804	Distal Intergenic	23	642395	653145	10751	1	ENSDARG00000027658	ENSDART00000186995	irf10	down
23	815584	815974	391	*	05macs2_bdgdiff/nap1l4_wt_vs_aa_cond1_1576	4.01957	Exon (ENSDART00000148163/ENSDARG00000076496; exon 8 of 22)	23	804119	838340	34222	1	ENSDARG00000076496	ENSDART00000148163	frmd4bb	down
23	821257	821506	250	*	05macs2_bdgdiff/nap1l4_wt_vs_aa_cond1_1577	6.41595	Exon (ENSDART00000084373/ENSDARG00000076496; exon 11 of 19)	23	804119	838340	34222	1	ENSDARG00000076496	ENSDART00000148163	frmd4bb	down
23	821702	822045	344	*	05macs2_bdgdiff/nap1l4_wt_vs_aa_cond1_1578	5.29153	Intron (ENSDART00000084373/ENSDARG00000076496; intron 11 of 18)	23	804119	838340	34222	1	ENSDARG00000076496	ENSDART00000148163	frmd4bb	down
23	836617	836883	267	*	05macs2_bdgdiff/nap1l4_wt_vs_aa_cond1_1579	6.88466	Intron (ENSDART00000084373/ENSDARG00000076496; intron 18 of 18)	23	804119	838340	34222	1	ENSDARG00000076496	ENSDART00000148163	frmd4bb	down
23	996362	996583	222	*	05macs2_bdgdiff/nap1l4_wt_vs_aa_cond1_1580	4.32901	Intron (ENSDART00000138290/ENSDARG00000078404; intron 10 of 18)	23	980261	1017428	37168	2	ENSDARG00000078404	ENSDART00000110588	cdh26.1	down
23	1135958	1136227	270	*	05macs2_bdgdiff/nap1l4_wt_vs_aa_cond1_1581	8.14812	Intron (ENSDART00000194510/ENSDARG00000117249; intron 2 of 2)	23	1124514	1140060	15547	2	ENSDARG00000117249	ENSDART00000194510	-	down
23	1254176	1254487	312	*	05macs2_bdgdiff/nap1l4_wt_vs_aa_cond1_1582	21.3273	Intron (ENSDART00000170942/ENSDARG00000100222; intron 36 of 49)	23	1276006	1334724	58719	1	ENSDARG00000100222	ENSDART00000162294	utrn	down
23	1312649	1312849	201	*	05macs2_bdgdiff/nap1l4_wt_vs_aa_cond1_1583	8.00484	Intron (ENSDART00000170942/ENSDARG00000100222; intron 48 of 49)	23	1287910	1336869	48960	1	ENSDARG00000100222	ENSDART00000105287	utrn	down
23	1337354	1337691	338	*	05macs2_bdgdiff/nap1l4_wt_vs_aa_cond1_1584	11.1712	Distal Intergenic	23	1347806	1348933	1128	2	ENSDARG00000098793	ENSDART00000168981	-	down
23	1337967	1338353	387	*	05macs2_bdgdiff/nap1l4_wt_vs_aa_cond1_1585	4.54654	Distal Intergenic	23	1347806	1348933	1128	2	ENSDARG00000098793	ENSDART00000168981	-	down
23	1449682	1449935	254	*	05macs2_bdgdiff/nap1l4_wt_vs_aa_cond1_1586	4.77907	Distal Intergenic	23	1414893	1444835	29943	1	ENSDARG00000100222	ENSDART00000173020	utrn	down
23	1764512	1765258	747	*	05macs2_bdgdiff/nap1l4_wt_vs_aa_cond1_1587	14.9128	Distal Intergenic	23	1730663	1748141	17479	1	ENSDARG00000017799	ENSDART00000149545	tgm1	down
23	2406065	2406279	215	*	05macs2_bdgdiff/nap1l4_wt_vs_aa_cond1_1588	4.40807	Distal Intergenic	23	2421313	2443679	22367	1	ENSDARG00000017891	ENSDART00000126038	tcp1	down
23	2406486	2406725	240	*	05macs2_bdgdiff/nap1l4_wt_vs_aa_cond1_1589	3.89855	Distal Intergenic	23	2421313	2443679	22367	1	ENSDARG00000017891	ENSDART00000126038	tcp1	down
23	2620492	2620720	229	*	05macs2_bdgdiff/nap1l4_wt_vs_aa_cond1_1590	6.33025	Intron (ENSDART00000186906/ENSDARG00000115805; intron 3 of 12)	23	2666944	2673922	6979	1	ENSDARG00000115082	ENSDART00000192861	LOC101882228	down
23	2674698	2674944	247	*	05macs2_bdgdiff/nap1l4_wt_vs_aa_cond1_1591	6.40476	Exon (ENSDART00000186906/ENSDARG00000115805; exon 4 of 13)	23	2666944	2673922	6979	1	ENSDARG00000115082	ENSDART00000192861	LOC101882228	down
23	2842802	2843341	540	*	05macs2_bdgdiff/nap1l4_wt_vs_aa_cond1_1592	8.44083	Intron (ENSDART00000135781/ENSDARG00000038442; intron 7 of 22)	23	2825940	2872819	46880	1	ENSDARG00000038442	ENSDART00000135781	plcg1	down
23	2855912	2856112	201	*	05macs2_bdgdiff/nap1l4_wt_vs_aa_cond1_1593	7.07633	Intron (ENSDART00000135781/ENSDARG00000038442; intron 12 of 22)	23	2876940	2880191	3252	2	ENSDARG00000019774	ENSDART00000022413	zhx3b	down
23	3773947	3774147	201	*	05macs2_bdgdiff/nap1l4_wt_vs_aa_cond1_1594	5.71254	Distal Intergenic	23	3751458	3759692	8235	2	ENSDARG00000028335	ENSDART00000028885	hmga1a	down
23	4221221	4221712	492	*	05macs2_bdgdiff/nap1l4_wt_vs_aa_cond1_1595	10.854	Intron (ENSDART00000014152/ENSDARG00000018658; intron 2 of 3)	23	4216196	4225606	9411	2	ENSDARG00000018658	ENSDART00000014152	aar2	down
23	4399916	4400143	228	*	05macs2_bdgdiff/nap1l4_wt_vs_aa_cond1_1596	6.84197	Intron (ENSDART00000146941/ENSDARG00000058871; intron 3 of 8)	23	4392147	4404105	11959	2	ENSDARG00000058871	ENSDART00000146941	si:ch73-142c19.1	down
23	4583596	4583810	215	*	05macs2_bdgdiff/nap1l4_wt_vs_aa_cond1_1597	3.68825	Promoter (<=1kb)	23	4583747	4671187	87441	1	ENSDARG00000073822	ENSDART00000160350	iqsec1a	down
23	4883289	4883611	323	*	05macs2_bdgdiff/nap1l4_wt_vs_aa_cond1_1598	7.34506	Distal Intergenic	23	4890693	4895876	5184	1	ENSDARG00000011400	ENSDART00000023537	tnnc1a	down
23	5483948	5484184	237	*	05macs2_bdgdiff/nap1l4_wt_vs_aa_cond1_1599	36.2655	Intron (ENSDART00000148506/ENSDARG00000075295; intron 5 of 7)	23	5490854	5498539	7686	1	ENSDARG00000075295	ENSDART00000175403	tulp1a	down
23	5813988	5814560	573	*	05macs2_bdgdiff/nap1l4_wt_vs_aa_cond1_1600	5.12439	Intron (ENSDART00000148730/ENSDARG00000006603; intron 1 of 4)	23	5768729	5818992	50264	2	ENSDARG00000006603	ENSDART00000148730	csrp1a	down
23	8342232	8342438	207	*	05macs2_bdgdiff/nap1l4_wt_vs_aa_cond1_1601	4.17531	Intron (ENSDART00000158531/ENSDARG00000071209; intron 2 of 3)	23	8284792	8373676	88885	2	ENSDARG00000071209	ENSDART00000105135	oprl1	down
23	8763246	8763478	233	*	05macs2_bdgdiff/nap1l4_wt_vs_aa_cond1_1602	9.72672	Distal Intergenic	23	8718950	8733092	14143	2	ENSDARG00000012927	ENSDART00000014222	tcea2	down
23	8924696	8924899	204	*	05macs2_bdgdiff/nap1l4_wt_vs_aa_cond1_1603	7.51333	Distal Intergenic	23	8989168	9015026	25859	1	ENSDARG00000026333	ENSDART00000034380	xkr7b	down
23	9566285	9566558	274	*	05macs2_bdgdiff/nap1l4_wt_vs_aa_cond1_1604	4.23254	Exon (ENSDART00000180014/ENSDARG00000058560; exon 7 of 9)	23	9561017	9566029	5013	1	ENSDARG00000058560	ENSDART00000138601	adrm1	down
23	10220890	10221175	286	*	05macs2_bdgdiff/nap1l4_wt_vs_aa_cond1_1605	3.54065	Distal Intergenic	23	10250207	10251099	893	2	ENSDARG00000058358	ENSDART00000137533	krt8	down
23	10865161	10865611	451	*	05macs2_bdgdiff/nap1l4_wt_vs_aa_cond1_1606	5.80708	Intron (ENSDART00000112965/ENSDARG00000073757; intron 3 of 11)	23	10831558	10831995	438	2	ENSDARG00000073757	ENSDART00000142533	pdzrn3a	down
23	10989176	10989468	293	*	05macs2_bdgdiff/nap1l4_wt_vs_aa_cond1_1607	18.5426	Distal Intergenic	23	10828716	10914275	85560	2	ENSDARG00000073757	ENSDART00000112965	pdzrn3a	down
23	11378205	11378437	233	*	05macs2_bdgdiff/nap1l4_wt_vs_aa_cond1_1608	5.96125	Intron (ENSDART00000111028/ENSDARG00000077881; intron 3 of 25)	23	11374168	11448740	74573	1	ENSDARG00000077881	ENSDART00000163083	chl1a	down
23	11439512	11439950	439	*	05macs2_bdgdiff/nap1l4_wt_vs_aa_cond1_1609	4.37994	Intron (ENSDART00000111028/ENSDARG00000077881; intron 24 of 25)	23	11374168	11448740	74573	1	ENSDARG00000077881	ENSDART00000163083	chl1a	down
23	11798844	11799153	310	*	05macs2_bdgdiff/nap1l4_wt_vs_aa_cond1_1610	6.9417	Intron (ENSDART00000091416/ENSDARG00000062880; intron 9 of 22)	23	11848748	11851894	3147	1	ENSDARG00000062880	ENSDART00000146961	cntn3a.1	down
23	12886090	12886304	215	*	05macs2_bdgdiff/nap1l4_wt_vs_aa_cond1_1611	6.60727	Intron (ENSDART00000081016/ENSDARG00000058203; intron 22 of 25)	23	12900424	12906228	5805	2	ENSDARG00000058212	ENSDART00000138807	ndnl2	down
23	13141744	13141976	233	*	05macs2_bdgdiff/nap1l4_wt_vs_aa_cond1_1612	33.1117	Intron (ENSDART00000139475/ENSDARG00000094377; intron 1 of 4)	23	13124085	13332863	208779	1	ENSDARG00000094377	ENSDART00000139475	samd10b	down
23	14500651	14500874	224	*	05macs2_bdgdiff/nap1l4_wt_vs_aa_cond1_1613	5.64179	Intron (ENSDART00000178553/ENSDARG00000106991; intron 1 of 3)	23	14468003	14470571	2569	1	ENSDARG00000094009	ENSDART00000142599	-	down
23	14523170	14523374	205	*	05macs2_bdgdiff/nap1l4_wt_vs_aa_cond1_1614	5.46348	Intron (ENSDART00000178553/ENSDARG00000106991; intron 2 of 3)	23	14468003	14470571	2569	1	ENSDARG00000094009	ENSDART00000142599	-	down
23	15153635	15153929	295	*	05macs2_bdgdiff/nap1l4_wt_vs_aa_cond1_1615	26.0188	Distal Intergenic	23	15107848	15107962	115	2	ENSDARG00000113203	ENSDART00000174785	-	down
23	15995740	15996112	373	*	05macs2_bdgdiff/nap1l4_wt_vs_aa_cond1_1616	7.34706	Distal Intergenic	23	15946154	15951976	5823	2	ENSDARG00000093398	ENSDART00000140812	-	down
23	15996260	15996847	588	*	05macs2_bdgdiff/nap1l4_wt_vs_aa_cond1_1617	15.5809	Distal Intergenic	23	15946154	15951976	5823	2	ENSDARG00000093398	ENSDART00000140812	-	down
23	15999070	15999400	331	*	05macs2_bdgdiff/nap1l4_wt_vs_aa_cond1_1618	26.013	Distal Intergenic	23	15946154	15951976	5823	2	ENSDARG00000093398	ENSDART00000140812	-	down
23	15999601	16000518	918	*	05macs2_bdgdiff/nap1l4_wt_vs_aa_cond1_1619	16.1616	Distal Intergenic	23	15946154	15951976	5823	2	ENSDARG00000093398	ENSDART00000140812	-	down
23	16005931	16006422	492	*	05macs2_bdgdiff/nap1l4_wt_vs_aa_cond1_1620	6.38113	Distal Intergenic	23	15946154	15951976	5823	2	ENSDARG00000093398	ENSDART00000140812	-	down
23	17307905	17308112	208	*	05macs2_bdgdiff/nap1l4_wt_vs_aa_cond1_1621	7.09624	Intron (ENSDART00000054761/ENSDARG00000037607; intron 2 of 7)	23	17354154	17385249	31096	1	ENSDARG00000077783	ENSDART00000155808	srms	down
23	18367922	18368372	451	*	05macs2_bdgdiff/nap1l4_wt_vs_aa_cond1_1622	4.62572	Distal Intergenic	23	18372048	18381361	9314	2	ENSDARG00000017781	ENSDART00000016891	hsd17b10	down
23	20748555	20748755	201	*	05macs2_bdgdiff/nap1l4_wt_vs_aa_cond1_1623	8.50533	Exon (ENSDART00000089750/ENSDARG00000062231; exon 3 of 9)	23	20738382	20764227	25846	2	ENSDARG00000062231	ENSDART00000089750	znf362b	down
23	20790438	20790638	201	*	05macs2_bdgdiff/nap1l4_wt_vs_aa_cond1_1624	6.88654	Distal Intergenic	23	20795781	20800958	5178	1	ENSDARG00000091221	ENSDART00000128577	ttc34	down
23	22155991	22156290	300	*	05macs2_bdgdiff/nap1l4_wt_vs_aa_cond1_1625	4.63784	Distal Intergenic	23	22063496	22130778	67283	2	ENSDARG00000056695	ENSDART00000079212	phc2a	down
23	22157851	22158097	247	*	05macs2_bdgdiff/nap1l4_wt_vs_aa_cond1_1626	4.32037	Distal Intergenic	23	22063496	22130778	67283	2	ENSDARG00000056695	ENSDART00000079212	phc2a	down
23	23042849	23043137	289	*	05macs2_bdgdiff/nap1l4_wt_vs_aa_cond1_1627	3.9092	Intron (ENSDART00000146415/ENSDARG00000077852; intron 2 of 2)	23	23022790	23122415	99626	1	ENSDARG00000077852	ENSDART00000189843	samd11	down
23	23622699	23622976	278	*	05macs2_bdgdiff/nap1l4_wt_vs_aa_cond1_1628	6.90335	Intron (ENSDART00000114067/ENSDARG00000079388; intron 2 of 35)	23	23658474	23914687	256214	1	ENSDARG00000079388	ENSDART00000162838	agrn	down
23	23993906	23994107	202	*	05macs2_bdgdiff/nap1l4_wt_vs_aa_cond1_1629	5.92417	Intron (ENSDART00000046951/ENSDARG00000012340; intron 15 of 15)	23	24046032	24047054	1023	2	ENSDARG00000111643	ENSDART00000184308	-	down
23	24553830	24554030	201	*	05macs2_bdgdiff/nap1l4_wt_vs_aa_cond1_1630	4.93532	Promoter (2-3kb)	23	24556455	24560873	4419	1	ENSDARG00000094535	ENSDART00000142318	si:dkey-31b16.11	down
23	25371872	25372135	264	*	05macs2_bdgdiff/nap1l4_wt_vs_aa_cond1_1631	7.32509	Intron (ENSDART00000109023/ENSDARG00000004372; intron 1 of 26)	23	25354952	25426018	71067	1	ENSDARG00000004372	ENSDART00000147440	fmnl3	down
23	25372309	25372537	229	*	05macs2_bdgdiff/nap1l4_wt_vs_aa_cond1_1632	6.5409	Intron (ENSDART00000109023/ENSDARG00000004372; intron 1 of 26)	23	25354952	25426018	71067	1	ENSDARG00000004372	ENSDART00000147440	fmnl3	down
23	26298995	26299201	207	*	05macs2_bdgdiff/nap1l4_wt_vs_aa_cond1_1633	5.38503	Exon (ENSDART00000168052/ENSDARG00000101869; exon 5 of 21)	23	26245165	26252103	6939	2	ENSDARG00000101869	ENSDART00000160873	magi3a	down
23	26538079	26538297	219	*	05macs2_bdgdiff/nap1l4_wt_vs_aa_cond1_1634	3.90601	Promoter (2-3kb)	23	26532217	26536055	3839	2	ENSDARG00000089429	ENSDART00000182719	si:dkey-205h13.2	down
23	27613392	27613601	210	*	05macs2_bdgdiff/nap1l4_wt_vs_aa_cond1_1635	4.70309	Distal Intergenic	23	27592347	27608257	15911	2	ENSDARG00000006584	ENSDART00000026314	phf8	down
23	29639604	29639851	248	*	05macs2_bdgdiff/nap1l4_wt_vs_aa_cond1_1636	8.64779	Intron (ENSDART00000133902/ENSDARG00000031720; intron 1 of 16)	23	29583822	29667544	83723	2	ENSDARG00000031720	ENSDART00000059339	clstn1	down
23	35433920	35434221	302	*	05macs2_bdgdiff/nap1l4_wt_vs_aa_cond1_1637	3.85376	Intron (ENSDART00000166076/ENSDARG00000104936; intron 2 of 4)	23	35426577	35469859	43283	1	ENSDARG00000104936	ENSDART00000165034	si:ch211-225h24.2; LOC103909705	down
23	35718020	35718220	201	*	05macs2_bdgdiff/nap1l4_wt_vs_aa_cond1_1638	4.35624	Distal Intergenic	23	35714574	35716392	1819	1	ENSDARG00000045367	ENSDART00000164616	tuba1b	down
23	37324393	37324701	309	*	05macs2_bdgdiff/nap1l4_wt_vs_aa_cond1_1639	5.96603	Promoter (<=1kb)	23	37323962	37325961	2000	1	ENSDARG00000070222	ENSDART00000102881	fam43b	down
23	37500377	37500639	263	*	05macs2_bdgdiff/nap1l4_wt_vs_aa_cond1_1640	15.2999	Intron (ENSDART00000083267/ENSDARG00000059699; intron 12 of 14)	23	37492735	37492851	117	1	ENSDARG00000116112	ENSDART00000176706	-	down
23	37899062	37899278	217	*	05macs2_bdgdiff/nap1l4_wt_vs_aa_cond1_1641	17.022	Distal Intergenic	23	37851830	37854622	2793	1	ENSDARG00000091015	ENSDART00000133685	-	down
23	38575608	38575908	301	*	05macs2_bdgdiff/nap1l4_wt_vs_aa_cond1_1642	20.6464	Distal Intergenic	23	38379627	38497705	118079	2	ENSDARG00000079201	ENSDART00000109493	tshz2	down
23	39250111	39250337	227	*	05macs2_bdgdiff/nap1l4_wt_vs_aa_cond1_1643	3.45363	Distal Intergenic	23	39281229	39332589	51361	1	ENSDARG00000099038	ENSDART00000180120	kcng1	down
23	40152460	40152688	229	*	05macs2_bdgdiff/nap1l4_wt_vs_aa_cond1_1644	4.79115	Intron (ENSDART00000157616/ENSDARG00000102026; intron 2 of 13)	23	40139765	40185999	46235	1	ENSDARG00000102026	ENSDART00000185376	gpsm2l	down
23	40294388	40294621	234	*	05macs2_bdgdiff/nap1l4_wt_vs_aa_cond1_1645	6.38211	Promoter (<=1kb)	23	40257233	40295610	38378	2	ENSDARG00000112258	ENSDART00000186719	-	down
23	41055446	41056145	700	*	05macs2_bdgdiff/nap1l4_wt_vs_aa_cond1_1646	13.3599	Intron (ENSDART00000194950/ENSDARG00000117747; intron 1 of 1)	23	41021511	41155139	133629	1	ENSDARG00000117747	ENSDART00000194611	-	down
23	41492178	41492465	288	*	05macs2_bdgdiff/nap1l4_wt_vs_aa_cond1_1647	7.29276	Intron (ENSDART00000188689/ENSDARG00000011490; intron 3 of 21)	23	41313125	41585748	272624	2	ENSDARG00000011490	ENSDART00000102879	scube3	down
23	42559288	42559497	210	*	05macs2_bdgdiff/nap1l4_wt_vs_aa_cond1_1648	5.29609	Distal Intergenic	23	42524992	42545825	20834	1	ENSDARG00000092072	ENSDART00000147434	-	down
23	43167309	43167519	211	*	05macs2_bdgdiff/nap1l4_wt_vs_aa_cond1_1649	15.1468	Distal Intergenic	23	43177290	43252396	75107	1	ENSDARG00000103586	ENSDART00000186065	si:dkey-65j6.2	down
23	43167657	43167965	309	*	05macs2_bdgdiff/nap1l4_wt_vs_aa_cond1_1650	51.3283	Distal Intergenic	23	43177290	43252396	75107	1	ENSDARG00000103586	ENSDART00000186065	si:dkey-65j6.2	down
23	43358133	43358342	210	*	05macs2_bdgdiff/nap1l4_wt_vs_aa_cond1_1651	38.8361	Intron (ENSDART00000183592/ENSDARG00000077571; intron 1 of 1)	23	43335460	43335575	116	1	ENSDARG00000107514	ENSDART00000179473	-	down
23	43566409	43566733	325	*	05macs2_bdgdiff/nap1l4_wt_vs_aa_cond1_1652	8.30643	Intron (ENSDART00000162186/ENSDARG00000099199; intron 4 of 22)	23	43535224	43595956	60733	2	ENSDARG00000099199	ENSDART00000162186	itchb	down
23	44063838	44064047	210	*	05macs2_bdgdiff/nap1l4_wt_vs_aa_cond1_1653	4.94854	Distal Intergenic	23	44070920	44075577	4658	1	ENSDARG00000117592	ENSDART00000194673	-	down
23	44131092	44131326	235	*	05macs2_bdgdiff/nap1l4_wt_vs_aa_cond1_1654	6.7015	Exon (ENSDART00000158305/ENSDARG00000098477; exon 13 of 22)	23	44124138	44146690	22553	1	ENSDARG00000098477	ENSDART00000158305	tec	down
23	44242973	44243202	230	*	05macs2_bdgdiff/nap1l4_wt_vs_aa_cond1_1655	4.56393	Intron (ENSDART00000149842/ENSDARG00000035771; intron 3 of 4)	23	44236855	44250893	14039	1	ENSDARG00000035771	ENSDART00000051907	mepceb	down
23	44283326	44283570	245	*	05macs2_bdgdiff/nap1l4_wt_vs_aa_cond1_1656	4.91203	Distal Intergenic	23	44263986	44266178	2193	1	ENSDARG00000095809	ENSDART00000149194	-	down
23	44342142	44342361	220	*	05macs2_bdgdiff/nap1l4_wt_vs_aa_cond1_1657	6.17477	Distal Intergenic	23	44349252	44401138	51887	1	ENSDARG00000027112	ENSDART00000097644	ephb4b	down
23	44396981	44397326	346	*	05macs2_bdgdiff/nap1l4_wt_vs_aa_cond1_1658	5.13307	Exon (ENSDART00000097644/ENSDARG00000027112; exon 14 of 17)	23	44374041	44401223	27183	1	ENSDARG00000027112	ENSDART00000136056	ephb4b	down
23	44455538	44455738	201	*	05macs2_bdgdiff/nap1l4_wt_vs_aa_cond1_1659	6.76257	Distal Intergenic	23	44461493	44462527	1035	1	ENSDARG00000095799	ENSDART00000149854	-	down
23	44560407	44560621	215	*	05macs2_bdgdiff/nap1l4_wt_vs_aa_cond1_1660	5.31311	Promoter (1-2kb)	23	44553647	44561840	8194	2	ENSDARG00000099967	ENSDART00000167055	-	down
23	44563058	44563260	203	*	05macs2_bdgdiff/nap1l4_wt_vs_aa_cond1_1661	4.62854	Promoter (1-2kb)	23	44553647	44561840	8194	2	ENSDARG00000099967	ENSDART00000167055	-	down
23	44586433	44586633	201	*	05macs2_bdgdiff/nap1l4_wt_vs_aa_cond1_1662	3.68426	Intron (ENSDART00000185069/ENSDARG00000088091; intron 1 of 4)	23	44580254	44605765	25512	1	ENSDARG00000088091	ENSDART00000185069	pfn1	down
23	44956410	44956640	231	*	05macs2_bdgdiff/nap1l4_wt_vs_aa_cond1_1663	6.85404	Exon (ENSDART00000163367/ENSDARG00000103727; exon 8 of 18)	23	44940700	44965582	24883	2	ENSDARG00000103727	ENSDART00000163367	tfr2	down
23	44959864	44960083	220	*	05macs2_bdgdiff/nap1l4_wt_vs_aa_cond1_1664	5.10826	Exon (ENSDART00000163367/ENSDARG00000103727; exon 5 of 18)	23	44940700	44965582	24883	2	ENSDARG00000103727	ENSDART00000163367	tfr2	down
23	45596013	45596277	265	*	05macs2_bdgdiff/nap1l4_wt_vs_aa_cond1_1665	5.70181	Promoter (1-2kb)	23	45566676	45597854	31179	2	ENSDARG00000053966	ENSDART00000149930	cyp17a2	down
23	45694227	45694434	208	*	05macs2_bdgdiff/nap1l4_wt_vs_aa_cond1_1666	5.25013	3' UTR	23	45694055	45705525	11471	2	ENSDARG00000062262	ENSDART00000148959	ednrab	down
23	45823636	45823987	352	*	05macs2_bdgdiff/nap1l4_wt_vs_aa_cond1_1667	105.894	Promoter (<=1kb)	23	45822935	45825632	2698	1	ENSDARG00000099483	ENSDART00000161892	-	down
23	46038240	46038453	214	*	05macs2_bdgdiff/nap1l4_wt_vs_aa_cond1_1668	3.79239	Promoter (2-3kb)	23	46036684	46040618	3935	2	ENSDARG00000103042	ENSDART00000161415	ddah1	down
23	46127279	46127589	311	*	05macs2_bdgdiff/nap1l4_wt_vs_aa_cond1_1669	4.88002	Promoter (<=1kb)	23	46048218	46126444	78227	2	ENSDARG00000069904	ENSDART00000030004	col24a1	down
23	46217715	46217942	228	*	05macs2_bdgdiff/nap1l4_wt_vs_aa_cond1_1670	6.15691	Promoter (<=1kb)	23	46210204	46217134	6931	2	ENSDARG00000098990	ENSDART00000168352	zgc:162858	down
24	638	949	312	*	05macs2_bdgdiff/nap1l4_wt_vs_aa_cond1_1671	5.14128	Distal Intergenic	24	15602	27089	11488	1	ENSDARG00000100598	ENSDART00000161519	cdh19	down
24	63309	63643	335	*	05macs2_bdgdiff/nap1l4_wt_vs_aa_cond1_1672	5.9925	Distal Intergenic	24	80653	91538	10886	1	ENSDARG00000090039	ENSDART00000129135	reck	down
24	213689	213926	238	*	05macs2_bdgdiff/nap1l4_wt_vs_aa_cond1_1673	4.18683	Promoter (2-3kb)	24	211217	224514	13298	1	ENSDARG00000077245	ENSDART00000161636	-	down
24	983753	984018	266	*	05macs2_bdgdiff/nap1l4_wt_vs_aa_cond1_1674	8.16245	Promoter (1-2kb)	24	947473	982443	34971	2	ENSDARG00000006617	ENSDART00000063151	napga	down
24	1749784	1750177	394	*	05macs2_bdgdiff/nap1l4_wt_vs_aa_cond1_1675	4.00185	Intron (ENSDART00000194578/ENSDARG00000117691; intron 3 of 3)	24	1741357	1797452	56096	2	ENSDARG00000117691	ENSDART00000194172	-	down
24	2455994	2456350	357	*	05macs2_bdgdiff/nap1l4_wt_vs_aa_cond1_1676	4.13028	Distal Intergenic	24	2346514	2450597	104084	2	ENSDARG00000063701	ENSDART00000188080	rreb1a	down
24	2924346	2926641	2296	*	05macs2_bdgdiff/nap1l4_wt_vs_aa_cond1_1677	12.0765	Distal Intergenic	24	2919405	2919521	117	2	ENSDARG00000106273	ENSDART00000177809	-	down
24	3414771	3414971	201	*	05macs2_bdgdiff/nap1l4_wt_vs_aa_cond1_1678	4.55407	Exon (ENSDART00000066839/ENSDARG00000045447; exon 2 of 2)	24	3413854	3419998	6145	2	ENSDARG00000045447	ENSDART00000066839	slc35g2b	down
24	4146691	4146948	258	*	05macs2_bdgdiff/nap1l4_wt_vs_aa_cond1_1679	6.28419	Promoter (1-2kb)	24	4141489	4148914	7426	2	ENSDARG00000029072	ENSDART00000033494	klf6a	down
24	4154129	4154501	373	*	05macs2_bdgdiff/nap1l4_wt_vs_aa_cond1_1680	4.16667	Promoter (<=1kb)	24	4154959	4156399	1441	1	ENSDARG00000094547	ENSDART00000139450	-	down
24	4192064	4192427	364	*	05macs2_bdgdiff/nap1l4_wt_vs_aa_cond1_1681	5.7059	Distal Intergenic	24	4154959	4156399	1441	1	ENSDARG00000094547	ENSDART00000139450	-	down
24	4373254	4373454	201	*	05macs2_bdgdiff/nap1l4_wt_vs_aa_cond1_1682	3.46851	Promoter (<=1kb)	24	4373355	4423703	50349	1	ENSDARG00000063677	ENSDART00000093256	ccny	down
24	5227845	5228404	560	*	05macs2_bdgdiff/nap1l4_wt_vs_aa_cond1_1683	5.12208	Distal Intergenic	24	5237709	5268228	30520	1	ENSDARG00000011821	ENSDART00000128182	plod2	down
24	5580154	5580372	219	*	05macs2_bdgdiff/nap1l4_wt_vs_aa_cond1_1684	4.20795	Distal Intergenic	24	5653164	5691956	38793	2	ENSDARG00000055629	ENSDART00000189112	dipk2ab	down
24	6558344	6558555	212	*	05macs2_bdgdiff/nap1l4_wt_vs_aa_cond1_1685	6.0272	Intron (ENSDART00000167391/ENSDARG00000104295; intron 3 of 23)	24	6513843	6546479	32637	2	ENSDARG00000104295	ENSDART00000160538	arhgap21a	down
24	7397743	7397988	246	*	05macs2_bdgdiff/nap1l4_wt_vs_aa_cond1_1686	6.77369	Intron (ENSDART00000191170/ENSDARG00000079312; intron 2 of 12)	24	7336807	7549610	212804	1	ENSDARG00000079312	ENSDART00000137010	kmt2ca	down
24	9408552	9408871	320	*	05macs2_bdgdiff/nap1l4_wt_vs_aa_cond1_1687	4.94136	Intron (ENSDART00000082422/ENSDARG00000059333; intron 1 of 20)	24	9412450	9587864	175415	1	ENSDARG00000059333	ENSDART00000132724	si:ch211-285f17.1	down
24	9443899	9444102	204	*	05macs2_bdgdiff/nap1l4_wt_vs_aa_cond1_1688	4.08001	Intron (ENSDART00000082422/ENSDARG00000059333; intron 1 of 20)	24	9412450	9587864	175415	1	ENSDARG00000059333	ENSDART00000132724	si:ch211-285f17.1	down
24	11023021	11023226	206	*	05macs2_bdgdiff/nap1l4_wt_vs_aa_cond1_1689	5.49617	Intron (ENSDART00000030409/ENSDARG00000039729; intron 1 of 27)	24	11011436	11011551	116	2	ENSDARG00000109069	ENSDART00000179085	-	down
24	11654686	11654935	250	*	05macs2_bdgdiff/nap1l4_wt_vs_aa_cond1_1690	4.68193	Intron (ENSDART00000058992/ENSDARG00000052131; intron 3 of 14)	24	11622575	11623421	847	1	ENSDARG00000092528	ENSDART00000147722	LOC103909741	down
24	12369070	12369530	461	*	05macs2_bdgdiff/nap1l4_wt_vs_aa_cond1_1691	4.08142	Distal Intergenic	24	12200260	12201622	1363	1	ENSDARG00000110005	ENSDART00000181391	-	down
24	12406381	12406702	322	*	05macs2_bdgdiff/nap1l4_wt_vs_aa_cond1_1692	5.0483	Distal Intergenic	24	12200260	12201622	1363	1	ENSDARG00000110005	ENSDART00000181391	-	down
24	12407759	12408066	308	*	05macs2_bdgdiff/nap1l4_wt_vs_aa_cond1_1693	3.56178	Distal Intergenic	24	12200260	12201622	1363	1	ENSDARG00000110005	ENSDART00000181391	-	down
24	12408435	12408886	452	*	05macs2_bdgdiff/nap1l4_wt_vs_aa_cond1_1694	4.63985	Distal Intergenic	24	12200260	12201622	1363	1	ENSDARG00000110005	ENSDART00000181391	-	down
24	12416113	12416606	494	*	05macs2_bdgdiff/nap1l4_wt_vs_aa_cond1_1695	8.44501	Distal Intergenic	24	12200260	12201622	1363	1	ENSDARG00000110005	ENSDART00000181391	-	down
24	13845776	13846058	283	*	05macs2_bdgdiff/nap1l4_wt_vs_aa_cond1_1696	3.57815	Distal Intergenic	24	13869092	14013098	144007	1	ENSDARG00000014259	ENSDART00000176492	eya1	down
24	15022574	15022797	224	*	05macs2_bdgdiff/nap1l4_wt_vs_aa_cond1_1697	6.27638	Promoter (2-3kb)	24	15020402	15107330	86929	1	ENSDARG00000063032	ENSDART00000148102	dok6	down
24	15459409	15459614	206	*	05macs2_bdgdiff/nap1l4_wt_vs_aa_cond1_1698	5.42461	Distal Intergenic	24	15412989	15413105	117	1	ENSDARG00000116720	ENSDART00000187820	-	down
24	15933863	15934074	212	*	05macs2_bdgdiff/nap1l4_wt_vs_aa_cond1_1699	8.96773	Intron (ENSDART00000105956/ENSDARG00000071596; intron 4 of 10)	24	15899365	16136685	237321	1	ENSDARG00000071596	ENSDART00000185965	neto1l	down
24	16262444	16263204	761	*	05macs2_bdgdiff/nap1l4_wt_vs_aa_cond1_1700	16.8663	Distal Intergenic	24	16207563	16208607	1045	1	ENSDARG00000096436	ENSDART00000152018	-	down
24	16263331	16263762	432	*	05macs2_bdgdiff/nap1l4_wt_vs_aa_cond1_1701	7.00752	Distal Intergenic	24	16207563	16208607	1045	1	ENSDARG00000096436	ENSDART00000152018	-	down
24	16263918	16264585	668	*	05macs2_bdgdiff/nap1l4_wt_vs_aa_cond1_1702	5.19724	Distal Intergenic	24	16207563	16208607	1045	1	ENSDARG00000096436	ENSDART00000152018	-	down
24	16266763	16267083	321	*	05macs2_bdgdiff/nap1l4_wt_vs_aa_cond1_1703	23.7425	Distal Intergenic	24	16207563	16208607	1045	1	ENSDARG00000096436	ENSDART00000152018	-	down
24	16267736	16268076	341	*	05macs2_bdgdiff/nap1l4_wt_vs_aa_cond1_1704	8.05552	Distal Intergenic	24	16207563	16208607	1045	1	ENSDARG00000096436	ENSDART00000152018	-	down
24	16268345	16268567	223	*	05macs2_bdgdiff/nap1l4_wt_vs_aa_cond1_1705	4.04077	Distal Intergenic	24	16207563	16208607	1045	1	ENSDARG00000096436	ENSDART00000152018	-	down
24	16268842	16269129	288	*	05macs2_bdgdiff/nap1l4_wt_vs_aa_cond1_1706	7.57443	Distal Intergenic	24	16207563	16208607	1045	1	ENSDARG00000096436	ENSDART00000152018	-	down
24	16269695	16270007	313	*	05macs2_bdgdiff/nap1l4_wt_vs_aa_cond1_1707	25.7863	Distal Intergenic	24	16207563	16208607	1045	1	ENSDARG00000096436	ENSDART00000152018	-	down
24	16276429	16276788	360	*	05macs2_bdgdiff/nap1l4_wt_vs_aa_cond1_1708	4.50481	Distal Intergenic	24	16207563	16208607	1045	1	ENSDARG00000096436	ENSDART00000152018	-	down
24	16277861	16278296	436	*	05macs2_bdgdiff/nap1l4_wt_vs_aa_cond1_1709	21.0179	Distal Intergenic	24	16207563	16208607	1045	1	ENSDARG00000096436	ENSDART00000152018	-	down
24	16279439	16280195	757	*	05macs2_bdgdiff/nap1l4_wt_vs_aa_cond1_1710	7.17956	Distal Intergenic	24	16207563	16208607	1045	1	ENSDARG00000096436	ENSDART00000152018	-	down
24	16281568	16281797	230	*	05macs2_bdgdiff/nap1l4_wt_vs_aa_cond1_1711	4.91104	Distal Intergenic	24	16207563	16208607	1045	1	ENSDARG00000096436	ENSDART00000152018	-	down
24	16439509	16439710	202	*	05macs2_bdgdiff/nap1l4_wt_vs_aa_cond1_1712	6.11722	Intron (ENSDART00000188670/ENSDARG00000058821; intron 1 of 21)	24	16393527	16550549	157023	1	ENSDARG00000058821	ENSDART00000164516	sema5a	down
24	16941012	16941238	227	*	05macs2_bdgdiff/nap1l4_wt_vs_aa_cond1_1713	4.69365	Distal Intergenic	24	16912248	16917086	4839	2	ENSDARG00000073786	ENSDART00000110715	cmbl	down
24	17224135	17224482	348	*	05macs2_bdgdiff/nap1l4_wt_vs_aa_cond1_1714	6.64183	Distal Intergenic	24	17209635	17214997	5363	1	ENSDARG00000045401	ENSDART00000149879	mllt10	down
24	17507557	17507958	402	*	05macs2_bdgdiff/nap1l4_wt_vs_aa_cond1_1715	41.3106	Intron (ENSDART00000178326/ENSDARG00000058969; intron 16 of 22)	24	17546753	17546869	117	2	ENSDARG00000116293	ENSDART00000192524	-	down
24	19087546	19087865	320	*	05macs2_bdgdiff/nap1l4_wt_vs_aa_cond1_1716	5.27423	Intron (ENSDART00000106186/ENSDARG00000071692; intron 25 of 39)	24	19210001	19404475	194475	1	ENSDARG00000095034	ENSDART00000179373	zgc:162928	down
24	19518628	19518840	213	*	05macs2_bdgdiff/nap1l4_wt_vs_aa_cond1_1717	22.1639	Promoter (<=1kb)	24	19518570	19587529	68960	1	ENSDARG00000038428	ENSDART00000056081	sulf1	down
24	19782674	19782932	259	*	05macs2_bdgdiff/nap1l4_wt_vs_aa_cond1_1718	4.5608	Distal Intergenic	24	19708869	19719240	10372	2	ENSDARG00000038429	ENSDART00000135405	csrnp1b	down
24	20049830	20050134	305	*	05macs2_bdgdiff/nap1l4_wt_vs_aa_cond1_1719	5.34814	Intron (ENSDART00000150840/ENSDARG00000091249; intron 1 of 9)	24	20032331	20054257	21927	2	ENSDARG00000091249	ENSDART00000150840	LOC795699	down
24	21034626	21034836	211	*	05macs2_bdgdiff/nap1l4_wt_vs_aa_cond1_1720	4.1135	Distal Intergenic	24	21078004	21090447	12444	2	ENSDARG00000016093	ENSDART00000136507	qtrt2	down
24	21327026	21327226	201	*	05macs2_bdgdiff/nap1l4_wt_vs_aa_cond1_1721	6.51867	Distal Intergenic	24	21330753	21343982	13230	2	ENSDARG00000004647	ENSDART00000012653	spice1	down
24	22642254	22642897	644	*	05macs2_bdgdiff/nap1l4_wt_vs_aa_cond1_1722	4.92621	Intron (ENSDART00000179403/ENSDARG00000062415; intron 2 of 21)	24	22690983	22701598	10616	2	ENSDARG00000097983	ENSDART00000156865	-	down
24	22981928	22982254	327	*	05macs2_bdgdiff/nap1l4_wt_vs_aa_cond1_1723	4.80619	Intron (ENSDART00000194085/ENSDARG00000117315; intron 2 of 2)	24	22969054	22992203	23150	2	ENSDARG00000117315	ENSDART00000194085	-	down
24	26093472	26094093	622	*	05macs2_bdgdiff/nap1l4_wt_vs_aa_cond1_1724	13.2366	Distal Intergenic	24	26088143	26089609	1467	1	ENSDARG00000103972	ENSDART00000171129	-	down
24	26106749	26107289	541	*	05macs2_bdgdiff/nap1l4_wt_vs_aa_cond1_1725	7.42052	Distal Intergenic	24	26088143	26089609	1467	1	ENSDARG00000103972	ENSDART00000171129	-	down
24	30907295	30907661	367	*	05macs2_bdgdiff/nap1l4_wt_vs_aa_cond1_1726	4.77687	Distal Intergenic	24	30835929	30862168	26240	2	ENSDARG00000101947	ENSDART00000168540	ptbp2a	down
24	32361885	32362203	319	*	05macs2_bdgdiff/nap1l4_wt_vs_aa_cond1_1727	4.01431	Distal Intergenic	24	32406894	32408404	1511	2	ENSDARG00000093677	ENSDART00000144157	ppp1r17	down
24	33343503	33343809	307	*	05macs2_bdgdiff/nap1l4_wt_vs_aa_cond1_1728	5.25278	Intron (ENSDART00000074161/ENSDARG00000052330; intron 2 of 22)	24	33301865	33366188	64324	2	ENSDARG00000052330	ENSDART00000074161	slc4a2b	down
24	33439977	33440239	263	*	05macs2_bdgdiff/nap1l4_wt_vs_aa_cond1_1729	4.34335	Intron (ENSDART00000163706/ENSDARG00000103971; intron 19 of 19)	24	33439243	33461313	22071	2	ENSDARG00000103971	ENSDART00000163706	si:ch73-173p19.2	down
24	33904607	33904891	285	*	05macs2_bdgdiff/nap1l4_wt_vs_aa_cond1_1730	4.91489	Intron (ENSDART00000169227/ENSDARG00000098428; intron 1 of 8)	24	33868109	33873451	5343	2	ENSDARG00000098428	ENSDART00000159840	asic1c	down
24	34146272	34146553	282	*	05macs2_bdgdiff/nap1l4_wt_vs_aa_cond1_1731	6.19015	Intron (ENSDART00000128690/ENSDARG00000087822; intron 16 of 17)	24	34112756	34115514	2759	2	ENSDARG00000098665	ENSDART00000169808	-	down
24	34555276	34555488	213	*	05macs2_bdgdiff/nap1l4_wt_vs_aa_cond1_1732	6.63922	Intron (ENSDART00000171009/ENSDARG00000102441; intron 14 of 17)	24	34606966	34612832	5867	1	ENSDARG00000071374	ENSDART00000105477	lrrtm2	down
24	36140609	36141136	528	*	05macs2_bdgdiff/nap1l4_wt_vs_aa_cond1_1733	3.70161	Distal Intergenic	24	36129216	36136401	7186	2	ENSDARG00000114991	ENSDART00000193853	tmem14cb	down
24	36435860	36436232	373	*	05macs2_bdgdiff/nap1l4_wt_vs_aa_cond1_1734	4.30554	Intron (ENSDART00000062699/ENSDARG00000042726; intron 9 of 13)	24	36452924	36455887	2964	1	ENSDARG00000101812	ENSDART00000168060	srcin1b	down
24	36502329	36502666	338	*	05macs2_bdgdiff/nap1l4_wt_vs_aa_cond1_1735	5.41532	Intron (ENSDART00000168181/ENSDARG00000101812; intron 2 of 3)	24	36452931	36501578	48648	1	ENSDARG00000101812	ENSDART00000163636	srcin1b	down
24	36541137	36541337	201	*	05macs2_bdgdiff/nap1l4_wt_vs_aa_cond1_1736	4.67214	Distal Intergenic	24	36581016	36593876	12861	2	ENSDARG00000104263	ENSDART00000160901	-	down
24	36561930	36562142	213	*	05macs2_bdgdiff/nap1l4_wt_vs_aa_cond1_1737	5.34649	Distal Intergenic	24	36581016	36593876	12861	2	ENSDARG00000104263	ENSDART00000160901	-	down
24	36653036	36653241	206	*	05macs2_bdgdiff/nap1l4_wt_vs_aa_cond1_1738	6.58041	Distal Intergenic	24	36636208	36638807	2600	1	ENSDARG00000056502	ENSDART00000139211	si:ch73-334d15.4	down
24	37352695	37352925	231	*	05macs2_bdgdiff/nap1l4_wt_vs_aa_cond1_1739	5.20247	Distal Intergenic	24	37361089	37371108	10020	1	ENSDARG00000056294	ENSDART00000132568	sbk1	down
24	37672277	37672477	201	*	05macs2_bdgdiff/nap1l4_wt_vs_aa_cond1_1740	11.0973	Intron (ENSDART00000131342/ENSDARG00000038557; intron 9 of 15)	24	37661140	37680917	19778	2	ENSDARG00000038557	ENSDART00000131342	anks3	down
24	38292310	38292954	645	*	05macs2_bdgdiff/nap1l4_wt_vs_aa_cond1_1741	55.0638	Distal Intergenic	24	38269088	38288883	19796	2	ENSDARG00000105001	ENSDART00000169988	zgc:91999	down
24	38852984	38853349	366	*	05macs2_bdgdiff/nap1l4_wt_vs_aa_cond1_1742	4.64092	Distal Intergenic	24	38814734	38816725	1992	2	ENSDARG00000043066	ENSDART00000063231	nog2	down
24	38943889	38944124	236	*	05macs2_bdgdiff/nap1l4_wt_vs_aa_cond1_1743	3.80422	Distal Intergenic	24	39027481	39084453	56973	1	ENSDARG00000060600	ENSDART00000085565	capn15	down
24	38988979	38989331	353	*	05macs2_bdgdiff/nap1l4_wt_vs_aa_cond1_1744	5.96687	Distal Intergenic	24	39027481	39084453	56973	1	ENSDARG00000060600	ENSDART00000085565	capn15	down
24	39032579	39033049	471	*	05macs2_bdgdiff/nap1l4_wt_vs_aa_cond1_1745	4.17783	Promoter (1-2kb)	24	39034090	39084453	50364	1	ENSDARG00000060600	ENSDART00000185763	capn15	down
24	39232048	39232341	294	*	05macs2_bdgdiff/nap1l4_wt_vs_aa_cond1_1746	6.11643	Intron (ENSDART00000184611/ENSDARG00000105209; intron 2 of 20)	24	39227519	39330041	102523	1	ENSDARG00000105209	ENSDART00000168705	si:ch73-103b11.2	down
24	39642271	39642483	213	*	05macs2_bdgdiff/nap1l4_wt_vs_aa_cond1_1747	4.86202	Promoter (<=1kb)	24	39641991	39654132	12142	1	ENSDARG00000055903	ENSDART00000142182	luc7l	down
24	40972770	40972973	204	*	05macs2_bdgdiff/nap1l4_wt_vs_aa_cond1_1748	4.55501	Intron (ENSDART00000167854/ENSDARG00000102312; intron 3 of 27)	24	40905100	41143256	238157	1	ENSDARG00000102312	ENSDART00000167854	scn5lab	down
24	41090020	41090319	300	*	05macs2_bdgdiff/nap1l4_wt_vs_aa_cond1_1749	5.82877	Intron (ENSDART00000167854/ENSDARG00000102312; intron 16 of 27)	24	41167269	41180149	12881	2	ENSDARG00000044422	ENSDART00000019975	acvr2ba	down
24	41271007	41271207	201	*	05macs2_bdgdiff/nap1l4_wt_vs_aa_cond1_1750	4.13276	Promoter (2-3kb)	24	41273252	41303008	29757	1	ENSDARG00000061417	ENSDART00000105526	nub1	down
24	41496544	41496868	325	*	05macs2_bdgdiff/nap1l4_wt_vs_aa_cond1_1751	10.5364	Distal Intergenic	24	41466841	41478917	12077	2	ENSDARG00000114762	ENSDART00000192192	-	down
24	41928841	41929070	230	*	05macs2_bdgdiff/nap1l4_wt_vs_aa_cond1_1752	5.62526	Promoter (2-3kb)	24	41931585	41986895	55311	1	ENSDARG00000002255	ENSDART00000130310	epb41l3a	down
24	41955169	41955435	267	*	05macs2_bdgdiff/nap1l4_wt_vs_aa_cond1_1753	8.83348	Intron (ENSDART00000130310/ENSDARG00000002255; intron 3 of 21)	24	41940299	41986597	46299	1	ENSDARG00000002255	ENSDART00000022349	epb41l3a	down
24	42013407	42013743	337	*	05macs2_bdgdiff/nap1l4_wt_vs_aa_cond1_1754	20.0442	Intron (ENSDART00000171380/ENSDARG00000104809; intron 10 of 12)	24	42004640	42018243	13604	1	ENSDARG00000104809	ENSDART00000171380	top1mt	down
24	42030381	42030658	278	*	05macs2_bdgdiff/nap1l4_wt_vs_aa_cond1_1755	6.39948	Distal Intergenic	24	42004640	42018243	13604	1	ENSDARG00000104809	ENSDART00000171380	top1mt	down
24	42067026	42067366	341	*	05macs2_bdgdiff/nap1l4_wt_vs_aa_cond1_1756	8.50953	Intron (ENSDART00000171389/ENSDARG00000101316; intron 6 of 9)	24	42060967	42072886	11920	2	ENSDARG00000101316	ENSDART00000171389	ppp4r1	down
24	42103161	42103536	376	*	05macs2_bdgdiff/nap1l4_wt_vs_aa_cond1_1757	13.9794	Exon (ENSDART00000032722/ENSDARG00000024277; exon 3 of 4)	24	42102204	42108655	6452	2	ENSDARG00000024277	ENSDART00000032722	pigm	down
24	42125486	42125806	321	*	05macs2_bdgdiff/nap1l4_wt_vs_aa_cond1_1758	5.61718	Promoter (2-3kb)	24	42127983	42140381	12399	1	ENSDARG00000097537	ENSDART00000175790	LOC103909792	down
24	42135828	42136183	356	*	05macs2_bdgdiff/nap1l4_wt_vs_aa_cond1_1759	16.3273	Promoter (2-3kb)	24	42133762	42138330	4569	1	ENSDARG00000097537	ENSDART00000161119	LOC103909792	down
25	5261	5539	279	*	05macs2_bdgdiff/nap1l4_wt_vs_aa_cond1_1760	9.91779	Distal Intergenic	25	12012	147663	135652	1	ENSDARG00000087843	ENSDART00000170348	-	down
25	167471	167820	350	*	05macs2_bdgdiff/nap1l4_wt_vs_aa_cond1_1761	3.91565	Promoter (1-2kb)	25	135932	169291	33360	2	ENSDARG00000090486	ENSDART00000128344	LOC110438373	down
25	481165	481410	246	*	05macs2_bdgdiff/nap1l4_wt_vs_aa_cond1_1762	5.22279	Promoter (2-3kb)	25	479997	483808	3812	2	ENSDARG00000092584	ENSDART00000104720	plex9.1	down
25	517294	517778	485	*	05macs2_bdgdiff/nap1l4_wt_vs_aa_cond1_1763	5.72024	Promoter (<=1kb)	25	485353	518656	33304	2	ENSDARG00000073843	ENSDART00000156421	myo9ab	down
25	529004	529231	228	*	05macs2_bdgdiff/nap1l4_wt_vs_aa_cond1_1764	7.14801	Intron (ENSDART00000028997/ENSDARG00000073843; intron 7 of 40)	25	485353	518656	33304	2	ENSDARG00000073843	ENSDART00000156421	myo9ab	down
25	641545	641976	432	*	05macs2_bdgdiff/nap1l4_wt_vs_aa_cond1_1765	5.88256	Intron (ENSDART00000126863/ENSDARG00000090690; intron 17 of 31)	25	581227	691883	110657	1	ENSDARG00000090690	ENSDART00000126863	-	down
25	666849	667197	349	*	05macs2_bdgdiff/nap1l4_wt_vs_aa_cond1_1766	4.10904	Intron (ENSDART00000126863/ENSDARG00000090690; intron 20 of 31)	25	710139	752158	42020	2	ENSDARG00000088356	ENSDART00000130610	-	down
25	722332	722601	270	*	05macs2_bdgdiff/nap1l4_wt_vs_aa_cond1_1767	5.13856	Intron (ENSDART00000130610/ENSDARG00000088356; intron 8 of 13)	25	710139	752158	42020	2	ENSDARG00000088356	ENSDART00000130610	-	down
25	737670	737881	212	*	05macs2_bdgdiff/nap1l4_wt_vs_aa_cond1_1768	7.59531	Intron (ENSDART00000130610/ENSDARG00000088356; intron 3 of 13)	25	710139	752158	42020	2	ENSDARG00000088356	ENSDART00000130610	-	down
25	1082935	1083257	323	*	05macs2_bdgdiff/nap1l4_wt_vs_aa_cond1_1769	3.67287	Distal Intergenic	25	1047627	1079417	31791	2	ENSDARG00000101522	ENSDART00000163134	LOC101882451	down
25	1224383	1224758	376	*	05macs2_bdgdiff/nap1l4_wt_vs_aa_cond1_1770	5.27059	Exon (ENSDART00000093093/ENSDARG00000063604; exon 8 of 11)	25	1220279	1235457	15179	2	ENSDARG00000063604	ENSDART00000093093	coro2bb	down
25	1225214	1225559	346	*	05macs2_bdgdiff/nap1l4_wt_vs_aa_cond1_1771	13.4786	Intron (ENSDART00000093093/ENSDARG00000063604; intron 7 of 10)	25	1220279	1235457	15179	2	ENSDARG00000063604	ENSDART00000093093	coro2bb	down
25	1465006	1465206	201	*	05macs2_bdgdiff/nap1l4_wt_vs_aa_cond1_1772	13.2348	Intron (ENSDART00000154130/ENSDARG00000097252; intron 1 of 1)	25	1464379	1471185	6807	2	ENSDARG00000097252	ENSDART00000154130	-	down
25	1763008	1763214	207	*	05macs2_bdgdiff/nap1l4_wt_vs_aa_cond1_1773	10.1797	Intron (ENSDART00000168161/ENSDARG00000103311; intron 16 of 23)	25	1732889	1807811	74923	1	ENSDARG00000103311	ENSDART00000168161	fbln1	down
25	1774172	1774517	346	*	05macs2_bdgdiff/nap1l4_wt_vs_aa_cond1_1774	8.33174	Intron (ENSDART00000168161/ENSDARG00000103311; intron 19 of 23)	25	1732889	1807811	74923	1	ENSDARG00000103311	ENSDART00000168161	fbln1	down
25	1774721	1775329	609	*	05macs2_bdgdiff/nap1l4_wt_vs_aa_cond1_1775	10.1995	Intron (ENSDART00000168161/ENSDARG00000103311; intron 19 of 23)	25	1732889	1807811	74923	1	ENSDARG00000103311	ENSDART00000168161	fbln1	down
25	2402828	2403246	419	*	05macs2_bdgdiff/nap1l4_wt_vs_aa_cond1_1776	11.1902	Intron (ENSDART00000172905/ENSDARG00000098076; intron 6 of 11)	25	2415131	2436574	21444	1	ENSDARG00000098076	ENSDART00000162210	kcnq1.2	down
25	2998083	2998283	201	*	05macs2_bdgdiff/nap1l4_wt_vs_aa_cond1_1777	7.58064	Exon (ENSDART00000115280/ENSDARG00000075100; exon 23 of 29)	25	2993855	3012872	19018	1	ENSDARG00000075100	ENSDART00000163009	LOC100332721	down
25	3209256	3209613	358	*	05macs2_bdgdiff/nap1l4_wt_vs_aa_cond1_1778	6.66732	Promoter (<=1kb)	25	3209055	3209170	116	1	ENSDARG00000107835	ENSDART00000177558	-	down
25	3317312	3317892	581	*	05macs2_bdgdiff/nap1l4_wt_vs_aa_cond1_1779	18.8075	Promoter (<=1kb)	25	3318192	3321365	3174	1	ENSDARG00000025566	ENSDART00000146154	slc25a3b	down
25	3429022	3429228	207	*	05macs2_bdgdiff/nap1l4_wt_vs_aa_cond1_1780	8.72911	Distal Intergenic	25	3378135	3393705	15571	2	ENSDARG00000045383	ENSDART00000163096	gpr22b	down
25	3473550	3473787	238	*	05macs2_bdgdiff/nap1l4_wt_vs_aa_cond1_1781	3.92415	Promoter (2-3kb)	25	3451805	3470910	19106	2	ENSDARG00000028517	ENSDART00000186737	hbp1	down
25	3645435	3645687	253	*	05macs2_bdgdiff/nap1l4_wt_vs_aa_cond1_1782	4.00866	Promoter (<=1kb)	25	3634557	3644574	10018	2	ENSDARG00000099768	ENSDART00000188569	si:ch211-272n13.3	down
25	3761901	3762132	232	*	05macs2_bdgdiff/nap1l4_wt_vs_aa_cond1_1783	3.92333	Promoter (2-3kb)	25	3759728	3770290	10563	1	ENSDARG00000038290	ENSDART00000153905	thoc5	down
25	5189928	5190200	273	*	05macs2_bdgdiff/nap1l4_wt_vs_aa_cond1_1784	3.76336	Promoter (<=1kb)	25	5118588	5189989	71402	2	ENSDARG00000067710	ENSDART00000097520	shisal1b	down
25	5664971	5665221	251	*	05macs2_bdgdiff/nap1l4_wt_vs_aa_cond1_1785	4.45706	Exon (ENSDART00000042781/ENSDARG00000036985; exon 27 of 36)	25	5604512	5681121	76610	1	ENSDARG00000036985	ENSDART00000042781	plxnb2b	down
25	8018954	8019184	231	*	05macs2_bdgdiff/nap1l4_wt_vs_aa_cond1_1786	6.46307	Intron (ENSDART00000014964/ENSDARG00000017446; intron 1 of 10)	25	7990220	8030113	39894	2	ENSDARG00000017446	ENSDART00000104674	camk1db	down
25	10293859	10294076	218	*	05macs2_bdgdiff/nap1l4_wt_vs_aa_cond1_1787	4.8667	Distal Intergenic	25	10203220	10203338	119	1	ENSDARG00000086093	ENSDART00000126896	-	down
25	10725036	10725327	292	*	05macs2_bdgdiff/nap1l4_wt_vs_aa_cond1_1788	3.72644	Promoter (<=1kb)	25	10646911	10724947	78037	2	ENSDARG00000006921	ENSDART00000184490	lrp5	down
25	12566786	12567327	542	*	05macs2_bdgdiff/nap1l4_wt_vs_aa_cond1_1789	5.05536	Distal Intergenic	25	12510793	12515741	4949	2	ENSDARG00000103098	ENSDART00000159487	-	down
25	14221912	14222436	525	*	05macs2_bdgdiff/nap1l4_wt_vs_aa_cond1_1790	7.99923	Intron (ENSDART00000145387/ENSDARG00000062325; intron 9 of 20)	25	14254501	14254615	115	2	ENSDARG00000111104	ENSDART00000190051	-	down
25	14229022	14229353	332	*	05macs2_bdgdiff/nap1l4_wt_vs_aa_cond1_1791	5.64156	Intron (ENSDART00000145387/ENSDARG00000062325; intron 9 of 20)	25	14254501	14254615	115	2	ENSDARG00000111104	ENSDART00000190051	-	down
25	14807560	14807766	207	*	05macs2_bdgdiff/nap1l4_wt_vs_aa_cond1_1792	5.16569	Distal Intergenic	25	14870043	14899109	29067	1	ENSDARG00000023927	ENSDART00000035714	dnajc24	down
25	14956725	14956955	231	*	05macs2_bdgdiff/nap1l4_wt_vs_aa_cond1_1793	4.43646	Distal Intergenic	25	14940788	14940902	115	1	ENSDARG00000115854	ENSDART00000191442	-	down
25	15894722	15895013	292	*	05macs2_bdgdiff/nap1l4_wt_vs_aa_cond1_1794	4.53015	Intron (ENSDART00000049992/ENSDARG00000029239; intron 6 of 6)	25	15933411	15941983	8573	1	ENSDARG00000029168	ENSDART00000191581	ppfibp2b; olfml1	down
25	15979596	15979958	363	*	05macs2_bdgdiff/nap1l4_wt_vs_aa_cond1_1795	5.77147	Intron (ENSDART00000089035/ENSDARG00000029168; intron 3 of 26)	25	15994100	16038477	44378	1	ENSDARG00000029168	ENSDART00000144723	ppfibp2b; olfml1	down
25	16163807	16164172	366	*	05macs2_bdgdiff/nap1l4_wt_vs_aa_cond1_1796	8.79846	Distal Intergenic	25	16158490	16160494	2005	2	ENSDARG00000093579	ENSDART00000146880	-	down
25	16187588	16187820	233	*	05macs2_bdgdiff/nap1l4_wt_vs_aa_cond1_1797	5.26619	Promoter (1-2kb)	25	16189044	16192102	3059	1	ENSDARG00000070692	ENSDART00000143975	-	down
25	16372029	16372375	347	*	05macs2_bdgdiff/nap1l4_wt_vs_aa_cond1_1798	4.10055	Intron (ENSDART00000125925/ENSDARG00000028159; intron 2 of 12)	25	16356226	16412432	56207	1	ENSDARG00000028159	ENSDART00000136454	tead1a	down
25	16379379	16379581	203	*	05macs2_bdgdiff/nap1l4_wt_vs_aa_cond1_1799	3.98684	Intron (ENSDART00000125925/ENSDARG00000028159; intron 2 of 12)	25	16356226	16412432	56207	1	ENSDARG00000028159	ENSDART00000136454	tead1a	down
25	16409495	16409702	208	*	05macs2_bdgdiff/nap1l4_wt_vs_aa_cond1_1800	6.10828	Intron (ENSDART00000125925/ENSDARG00000028159; intron 3 of 12)	25	16356226	16412432	56207	1	ENSDARG00000028159	ENSDART00000136454	tead1a	down
25	17133127	17133327	201	*	05macs2_bdgdiff/nap1l4_wt_vs_aa_cond1_1801	6.37589	Intron (ENSDART00000152106/ENSDARG00000051748; intron 1 of 3)	25	16985238	17239008	253771	2	ENSDARG00000051748	ENSDART00000151965	ccnd2a	down
25	17495763	17495997	235	*	05macs2_bdgdiff/nap1l4_wt_vs_aa_cond1_1802	8.44843	Promoter (1-2kb)	25	17479264	17494364	15101	2	ENSDARG00000076425	ENSDART00000154134	fbxl9	down
25	17750210	17750410	201	*	05macs2_bdgdiff/nap1l4_wt_vs_aa_cond1_1803	4.61584	Intron (ENSDART00000171965/ENSDARG00000100889; intron 3 of 10)	25	17689565	17825514	135950	1	ENSDARG00000100889	ENSDART00000171965	galnt18a	down
25	18307177	18307529	353	*	05macs2_bdgdiff/nap1l4_wt_vs_aa_cond1_1804	3.87186	Distal Intergenic	25	18327246	18328157	912	2	ENSDARG00000070914	ENSDART00000133820	dusp6	down
25	18792776	18792977	202	*	05macs2_bdgdiff/nap1l4_wt_vs_aa_cond1_1805	4.458	Distal Intergenic	25	18766165	18778356	12192	2	ENSDARG00000076191	ENSDART00000111425	fbxl13	down
25	19990957	19991177	221	*	05macs2_bdgdiff/nap1l4_wt_vs_aa_cond1_1806	3.61833	Distal Intergenic	25	19999623	20003528	3906	1	ENSDARG00000004577	ENSDART00000026401	tmem178ba	down
25	20301426	20301629	204	*	05macs2_bdgdiff/nap1l4_wt_vs_aa_cond1_1807	4.32636	Intron (ENSDART00000109605/ENSDARG00000075805; intron 10 of 13)	25	20272145	20355483	83339	1	ENSDARG00000075805	ENSDART00000109605	si:dkey-219c3.2	down
25	20490782	20490993	212	*	05macs2_bdgdiff/nap1l4_wt_vs_aa_cond1_1808	7.80833	Intron (ENSDART00000114448/ENSDARG00000074560; intron 1 of 3)	25	20516089	20516212	124	2	ENSDARG00000103857	ENSDART00000118321	-	down
25	22135137	22135477	341	*	05macs2_bdgdiff/nap1l4_wt_vs_aa_cond1_1809	4.18403	Intron (ENSDART00000089680/ENSDARG00000062204; intron 6 of 8)	25	22131858	22133302	1445	1	ENSDARG00000062204	ENSDART00000148716	sigirr	down
25	23045796	23046051	256	*	05macs2_bdgdiff/nap1l4_wt_vs_aa_cond1_1810	9.42381	Intron (ENSDART00000024633/ENSDARG00000009299; intron 1 of 6)	25	22979743	23052707	72965	2	ENSDARG00000009299	ENSDART00000024633	dusp8a	down
25	23122935	23123474	540	*	05macs2_bdgdiff/nap1l4_wt_vs_aa_cond1_1811	7.71882	Distal Intergenic	25	23128698	23131139	2442	1	ENSDARG00000117473	ENSDART00000194481	-	down
25	25213801	25214015	215	*	05macs2_bdgdiff/nap1l4_wt_vs_aa_cond1_1812	5.03716	Distal Intergenic	25	25206625	25206753	129	1	ENSDARG00000084393	ENSDART00000119793	-	down
25	25277317	25277800	484	*	05macs2_bdgdiff/nap1l4_wt_vs_aa_cond1_1813	18.0508	Distal Intergenic	25	25310063	25315481	5419	1	ENSDARG00000103976	ENSDART00000164291	-	down
25	25288854	25289270	417	*	05macs2_bdgdiff/nap1l4_wt_vs_aa_cond1_1814	11.5195	Distal Intergenic	25	25310063	25315481	5419	1	ENSDARG00000103976	ENSDART00000164291	-	down
25	26024657	26024930	274	*	05macs2_bdgdiff/nap1l4_wt_vs_aa_cond1_1815	5.30867	Distal Intergenic	25	25993240	26018424	25185	2	ENSDARG00000062077	ENSDART00000089332	acsbg1	down
25	26607993	26608229	237	*	05macs2_bdgdiff/nap1l4_wt_vs_aa_cond1_1816	6.57032	Distal Intergenic	25	26669680	26673570	3891	2	ENSDARG00000088171	ENSDART00000154917	-	down
25	26722324	26722525	202	*	05macs2_bdgdiff/nap1l4_wt_vs_aa_cond1_1817	13.0382	Distal Intergenic	25	26727104	26736088	8985	2	ENSDARG00000096995	ENSDART00000067114	fbxl22	down
25	27169366	27169622	257	*	05macs2_bdgdiff/nap1l4_wt_vs_aa_cond1_1818	5.07719	Intron (ENSDART00000155949/ENSDARG00000076508; intron 8 of 10)	25	27152633	27152747	115	1	ENSDARG00000116601	ENSDART00000187663	-	down
25	27918476	27918866	391	*	05macs2_bdgdiff/nap1l4_wt_vs_aa_cond1_1819	4.20062	Distal Intergenic	25	27923846	27932723	8878	1	ENSDARG00000045638	ENSDART00000047007	slc13a1	down
25	28626144	28626457	314	*	05macs2_bdgdiff/nap1l4_wt_vs_aa_cond1_1820	4.341	Intron (ENSDART00000138918/ENSDARG00000079983; intron 7 of 23)	25	28596989	28638052	41064	2	ENSDARG00000079983	ENSDART00000138918	agbl2	down
25	30353539	30353769	231	*	05macs2_bdgdiff/nap1l4_wt_vs_aa_cond1_1821	8.75533	Intron (ENSDART00000171137/ENSDARG00000102640; intron 2 of 12)	25	30343015	30357027	14013	2	ENSDARG00000102640	ENSDART00000171137	pdia3	down
25	31427948	31428202	255	*	05macs2_bdgdiff/nap1l4_wt_vs_aa_cond1_1822	4.09376	Intron (ENSDART00000067028/ENSDARG00000045586; intron 2 of 2)	25	31421253	31423493	2241	2	ENSDARG00000030110	ENSDART00000027661	myod1	down
25	32544288	32544550	263	*	05macs2_bdgdiff/nap1l4_wt_vs_aa_cond1_1823	8.49589	Intron (ENSDART00000156190/ENSDARG00000023104; intron 4 of 20)	25	32530976	32739724	208749	1	ENSDARG00000023104	ENSDART00000103324	scaper	down
[truncated: 1,194 more rows]

## Sheet: Table S4
S4 Table: List of directly regulated by Nap1l4a
[truncated: 1,511 more rows]

[truncated: 17 more sheets: Table S5, Table S6, Table S7, Table S8, Table S9, Table S10, Table S11, Table S12, Table S13, Table S14, Table S15, Table S16, Table S17, Table S18, Table S19, Table S20, Table S21]
